# Supplementary material for: Associations between Social Adversity and Biomarkers of Inflammation, Stress, and Aging in Children
Source: Pediatr Res. 2024 Jan 17;95(6):1553–63. doi: 10.1038/s41390-023-02992-6 (PMC11126389; doi:10.1038/s41390-023-02992-6)
Supplement: Supplementary file 1 — Supplementary Table 1 [file 41390_2023_2992_MOESM1_ESM.xls]

## Sheet: Sheet1
SUPPLEMENTAL TABLE 1. Patient ICD Codes and Coding for Infection or Inflammation
ICD Code	ICD Version (9 or 10)	Diagnosis Name	Infectious (0=No; 1=Yes)	Inflamma-tory (0=No; 1=Yes)	Infectious or Inflammatory (0=No; 1=Yes)
009U3ZX	10	DRAINAGE OF SPINAL CANAL, PERCUTANEOUS APPROACH, DIAGNOSTIC	0	0	0
009U3ZZ	10	DRAINAGE OF SPINAL CANAL, PERCUTANEOUS APPROACH	0	0	0
04HY32Z	10	INSERTION OF MONITORING DEVICE INTO LOWER ARTERY, PERCUTANEOUS APPROACH	0	0	0
04HY33Z	10	INSERTION OF INFUSION DEVICE INTO LOWER ARTERY, PERCUTANEOUS APPROACH	0	0	0
06H033T	10	INSERTION OF INFUSION DEVICE, VIA UMBILICAL VEIN, INTO INFERIOR VENA CAV	0	0	0
06HY33Z	10	INSERTION OF INFUSION DEVICE INTO LOWER VEIN, PERCUTANEOUS APPROACH	0	0	0
0BH18EZ	10	INSERTION OF ENDOTRACHEAL AIRWAY INTO TRACHEA, VIA NATURAL OR ARTIFICIAL	0	0	0
0CTPXZZ	10	RESECTION OF TONSILS, EXTERNAL APPROACH	0	0	0
0CTQXZZ	10	RESECTION OF ADENOIDS, EXTERNAL APPROACH	0	0	0
0D9W30Z	10	DRAINAGE OF PERITONEUM WITH DRAINAGE DEVICE, PERCUTANEOUS APPROACH	0	0	0
0DH63UZ	10	INSERTION OF FEEDING DEVICE INTO STOMACH, PERCUTANEOUS APPROACH	0	0	0
0DTJ4ZZ	10	RESECTION OF APPENDIX, PERCUTANEOUS ENDOSCOPIC APPROACH	0	0	0
0GBJ0ZX	10	EXCISION OF THYROID GLAND ISTHMUS, OPEN APPROACH, DIAGNOSTIC	0	0	0
0H98X0Z	10	DRAINAGE OF BUTTOCK SKIN WITH DRAINAGE DEVICE, EXTERNAL APPROACH	0	0	0
0HQ1XZZ	10	REPAIR FACE SKIN, EXTERNAL APPROACH	0	0	0
0JDH0ZZ	10	EXTRACTION OF LEFT LOWER ARM SUBCUTANEOUS TISSUE AND FASCIA, OPEN APPROA	0	0	0
0JDJ0ZZ	10	EXTRACTION OF RIGHT HAND SUBCUTANEOUS TISSUE AND FASCIA, OPEN APPROACH	0	0	0
0JDL0ZZ	10	EXTRACTION OF RIGHT UPPER LEG SUBCUTANEOUS TISSUE AND FASCIA, OPEN APPRO	0	0	0
0JDM0ZZ	10	EXTRACTION OF LEFT UPPER LEG SUBCUTANEOUS TISSUE AND FASCIA, OPEN APPROA	0	0	0
0KQM0ZZ	10	REPAIR PERINEUM MUSCLE, OPEN APPROACH	0	0	0
0PSF34Z	10	REPOSITION RIGHT HUMERAL SHAFT WITH INTERNAL FIXATION DEVICE, PERCUTANEO	0	0	0
0PSG34Z	10	REPOSITION LEFT HUMERAL SHAFT WITH INTERNAL FIXATION DEVICE, PERCUTANEOU	0	0	0
0VTTXZZ	10	RESECTION OF PREPUCE, EXTERNAL APPROACH	0	0	0
0WCQ7ZZ	10	EXTIRPATION OF MATTER FROM RESPIRATORY TRACT, VIA NATURAL OR ARTIFICIAL	0	0	0
0XQV0ZZ	10	REPAIR RIGHT LITTLE FINGER, OPEN APPROACH	0	0	0
10D07Z3	10	EXTRACTION OF PRODUCTS OF CONCEPTION, LOW FORCEPS, VIA NATURAL OR ARTIFI	0	0	0
10D07Z6	10	EXTRACTION OF PRODUCTS OF CONCEPTION, VACUUM, VIA NATURAL OR ARTIFICIAL	0	0	0
30233P1	10	TRANSFUSION OF NONAUTOLOGOUS FROZEN RED CELLS INTO PERIPHERAL VEIN, PERC	0	0	0
30233S1	10	TRANSFUSION OF NONAUTOLOGOUS GLOBULIN INTO PERIPHERAL VEIN, PERCUTANEOUS	0	0	0
3E0134Z	10	INTRODUCTION OF SERUM, TOXOID AND VACCINE INTO SUBCUTANEOUS TISSUE, PERC	0	0	0
3E0234Z	10	INTRODUCTION OF SERUM, TOXOID AND VACCINE INTO MUSCLE, PERCUTANEOUS APPR	0	0	0
3E0337Z	10	INTRODUCTION OF ELECTROLYTIC AND WATER BALANCE SUBSTANCE INTO PERIPHERAL	0	0	0
3E0F73Z	10	INTRODUCTION OF ANTI-INFLAMMATORY INTO RESPIRATORY TRACT, VIA NATURAL OR	0	0	0
3E0F7GC	10	INTRODUCTION OF OTHER THERAPEUTIC SUBSTANCE INTO RESPIRATORY TRACT, VIA	0	0	0
5A09357	10	ASSISTANCE WITH RESPIRATORY VENTILATION, LESS THAN 24 CONSECUTIVE HOURS,	0	0	0
5A09457	10	ASSISTANCE WITH RESPIRATORY VENTILATION, 24-96 CONSECUTIVE HOURS, CONTIN	0	0	0
5A09557	10	ASSISTANCE WITH RESPIRATORY VENTILATION, GREATER THAN 96 CONSECUTIVE HOU	0	0	0
5A1935Z	10	RESPIRATORY VENTILATION, LESS THAN 24 CONSECUTIVE HOURS	0	0	0
5A2204Z	10	RESTORATION OF CARDIAC RHYTHM, SINGLE	0	0	0
6A600ZZ	10	PHOTOTHERAPY OF SKIN, SINGLE	0	0	0
6A601ZZ	10	PHOTOTHERAPY OF SKIN, MULTIPLE	0	0	0
A02.0	10	Salmonella enteritis	0	0	0
A04.8	10	Other specified bacterial intestinal infections	1	0	1
A04.9	10	Bacterial intestinal infection, unspecified	1	0	1
A07.8	10	Other specified protozoal intestinal diseases	0	0	0
A08.39	10	Other viral enteritis	0	0	0
A08.4	10	Viral intestinal infection, unspecified	0	0	0
A08.8	10	Other specified intestinal infections	0	0	0
A09	10	Infectious gastroenteritis and colitis, unspecified	1	0	1
A15.0	10	Tuberculosis of lung	0	0	0
A15.7	10	Primary respiratory tuberculosis	0	0	0
A31.9	10	Mycobacterial infection, unspecified	0	0	0
A37.90	10	Whooping cough, unspecified species without pneumonia	0	0	0
A38.9	10	Scarlet fever, uncomplicated	0	0	0
A49.1	10	Streptococcal infection, unspecified site	1	0	1
A49.3	10	Mycoplasma infection, unspecified site	0	0	0
A56.11	10	Chlamydial female pelvic inflammatory disease	0	0	0
A56.19	10	Other chlamydial genitourinary infection	0	0	0
A64	10	Unspecified sexually transmitted disease	0	0	0
A68.9	10	Relapsing fever, unspecified	0	0	0
B00.1	10	Herpesviral vesicular dermatitis	0	0	0
B00.2	10	Herpesviral gingivostomatitis and pharyngotonsillitis	0	0	0
B00.89	10	Other herpesviral infection	0	0	0
B00.9	10	Herpesviral infection, unspecified	0	0	0
B01.9	10	Varicella without complication	0	0	0
B02.9	10	Zoster without complications	1	0	1
B07.0	10	Plantar wart	0	0	0
B07.8	10	Other viral warts	0	0	0
B07.9	10	Viral wart, unspecified	0	0	0
B08.1	10	Molluscum contagiosum	0	0	0
B08.20	10	Exanthema subitum [sixth disease], unspecified	1	0	1
B08.3	10	Erythema infectiosum [fifth disease]	1	0	1
B08.4	10	Enteroviral vesicular stomatitis with exanthem	0	0	0
B08.5	10	Enteroviral vesicular pharyngitis	0	0	0
B09	10	Unspecified viral infection characterized by skin and mucous membrane lesions	0	0	0
B27.00	10	Gammaherpesviral mononucleosis without complication	0	0	0
B27.90	10	Infectious mononucleosis, unspecified without complication	1	0	1
B30.9	10	Viral conjunctivitis, unspecified	0	0	0
B34.1	10	Enterovirus infection, unspecified	0	0	0
B34.3	10	Parvovirus infection, unspecified	0	0	0
B34.8	10	Other viral infections of unspecified site	0	0	0
B34.9	10	Viral infection, unspecified	1	0	1
B35.0	10	Tinea barbae and tinea capitis	0	0	0
B35.3	10	Tinea pedis	0	0	0
B35.4	10	Tinea corporis	0	0	0
B35.6	10	Tinea cruris	0	0	0
B35.8	10	Other dermatophytoses	0	0	0
B35.9	10	Dermatophytosis, unspecified	0	0	0
B36.0	10	Pityriasis versicolor	0	0	0
B36.9	10	Superficial mycosis, unspecified	0	0	0
B37.0	10	Candidal stomatitis	0	0	0
B37.2	10	Candidiasis of skin and nail	0	0	0
B37.3	10	Candidiasis of vulva and vagina	0	0	0
B37.49	10	Other urogenital candidiasis	0	0	0
B37.89	10	Other sites of candidiasis	0	0	0
B37.9	10	Candidiasis, unspecified	0	0	0
B80	10	Enterobiasis	0	0	0
B85.0	10	Pediculosis due to Pediculus humanus capitis	0	0	0
B85.2	10	Pediculosis, unspecified	0	0	0
B86	10	Scabies	0	0	0
B88.2	10	Other arthropod infestations	0	0	0
B88.8	10	Other specified infestations	0	0	0
B88.9	10	Infestation, unspecified	0	0	0
B95.0	10	Streptococcus, group A, as the cause of diseases classified elsewhere	1	0	1
B95.5	10	Unspecified streptococcus as the cause of diseases classified elsewhere	1	0	1
B96.3	10	Hemophilus influenzae [H. influenzae] as the cause of diseases classified elsewhere	0	0	0
B96.4	10	Proteus (mirabilis) (morganii) as the cause of diseases classified elsewhere	0	0	0
B96.89	10	Other specified bacterial agents as the cause of diseases classified elsewhere	1	0	1
B97.10	10	Unspecified enterovirus as the cause of diseases classified elsewhere	0	0	0
B97.11	10	Coxsackievirus as the cause of diseases classified elsewhere	0	0	0
B97.29	10	Other coronavirus as the cause of diseases classified elsewhere	0	0	0
B97.89	10	Other viral agents as the cause of diseases classified elsewhere	0	0	0
B99.9	10	Unspecified infectious disease	1	0	1
BP05ZZZ	10	PLAIN RADIOGRAPHY OF LEFT CLAVICLE	0	0	0
BW03ZZZ	10	PLAIN RADIOGRAPHY OF CHEST	0	0	0
BW24ZZZ	10	COMPUTERIZED TOMOGRAPHY (CT SCAN) OF CHEST AND ABDOMEN	0	0	0
BW28ZZZ	10	COMPUTERIZED TOMOGRAPHY (CT SCAN) OF HEAD	0	0	0
C80.1	10	Malignant (primary) neoplasm, unspecified	0	0	0
D17.1	10	Benign lipomatous neoplasm of skin and subcutaneous tissue of trunk	0	0	0
D17.79	10	Benign lipomatous neoplasm of other sites	0	0	0
D17.9	10	Benign lipomatous neoplasm, unspecified	0	0	0
D18.00	10	Hemangioma unspecified site	0	0	0
D18.01	10	Hemangioma of skin and subcutaneous tissue	0	0	0
D18.09	10	Hemangioma of other sites	0	0	0
D18.1	10	Lymphangioma, any site	0	0	0
D19.7	10	Benign neoplasm of mesothelial tissue of other sites	0	0	0
D22.61	10	Melanocytic nevi of right upper limb, including shoulder	0	0	0
D22.9	10	Melanocytic nevi, unspecified	0	0	0
D23.30	10	Other benign neoplasm of skin of unspecified part of face	0	0	0
D23.9	10	Other benign neoplasm of skin, unspecified	0	0	0
D34	10	Benign neoplasm of thyroid gland	0	0	0
D36.9	10	Benign neoplasm, unspecified site	0	0	0
D47.3	10	Essential (hemorrhagic) thrombocythemia	0	0	0
D49.6	10	Neoplasm of unspecified behavior of brain	0	0	0
D50.8	10	Other iron deficiency anemias	0	0	0
D50.9	10	Iron deficiency anemia, unspecified	0	0	0
D56.3	10	Thalassemia minor	0	0	0
D57.3	10	Sickle-cell trait	0	0	0
D64.9	10	Anemia, unspecified	0	0	0
D69.0	10	Allergic purpura	0	1	1
D69.2	10	Other nonthrombocytopenic purpura	0	0	0
D69.3	10	Immune thrombocytopenic purpura	0	0	0
D69.6	10	Thrombocytopenia, unspecified	0	0	0
D72.1	10	Eosinophilia	0	1	1
D72.825	10	Bandemia	0	0	0
D72.829	10	Elevated white blood cell count, unspecified	0	1	1
D76.3	10	Other histiocytosis syndromes	0	0	0
D82.1	10	Di George's syndrome	0	0	0
D84.9	10	Immunodeficiency, unspecified	0	1	1
E09.65	10	Drug or chemical induced diabetes mellitus with hyperglycemia	0	0	0
E10.65	10	Type 1 diabetes mellitus with hyperglycemia	0	0	0
E11.39	10	Type 2 diabetes mellitus with other diabetic ophthalmic complication	0	0	0
E11.65	10	Type 2 diabetes mellitus with hyperglycemia	0	0	0
E11.9	10	Type 2 diabetes mellitus without complications	0	0	0
E16.2	10	Hypoglycemia, unspecified	0	0	0
E27.0	10	Other adrenocortical overactivity	0	0	0
E28.2	10	Polycystic ovarian syndrome	0	0	0
E30.1	10	Precocious puberty	0	0	0
E55.9	10	Vitamin D deficiency, unspecified	0	0	0
E58	10	Dietary calcium deficiency	0	0	0
E61.1	10	Iron deficiency	0	0	0
E63.9	10	Nutritional deficiency, unspecified	0	0	0
E65	10	Localized adiposity	0	0	0
E66.01	10	Morbid (severe) obesity due to excess calories	0	0	0
E66.09	10	Other obesity due to excess calories	0	0	0
E66.3	10	Overweight	0	0	0
E66.9	10	Obesity, unspecified	0	0	0
E73.9	10	Lactose intolerance, unspecified	0	0	0
E78.00	10	Pure hypercholesterolemia, unspecified	0	0	0
E78.5	10	Hyperlipidemia, unspecified	0	0	0
E78.6	10	Lipoprotein deficiency	0	0	0
E78.9	10	Disorder of lipoprotein metabolism, unspecified	0	0	0
E80.6	10	Other disorders of bilirubin metabolism	0	0	0
E83.42	10	Hypomagnesemia	0	0	0
E86.0	10	Dehydration	0	0	0
E86.1	10	Hypovolemia	0	0	0
E87.1	10	Hypo-osmolality and hyponatremia	0	0	0
E87.6	10	Hypokalemia	0	0	0
E88.81	10	Metabolic syndrome	0	0	0
F07.81	10	Postconcussional syndrome	0	0	0
F12.10	10	Cannabis abuse, uncomplicated	0	0	0
F12.20	10	Cannabis dependence, uncomplicated	0	0	0
F13Z0ZZ	10	HEARING SCREENING ASSESSMENT	0	0	0
F19.10	10	Other psychoactive substance abuse, uncomplicated	0	0	0
F32.3	10	Major depressive disorder, single episode, severe with psychotic features	0	0	0
F32.89	10	Other specified depressive episodes	0	0	0
F32.9	10	Major depressive disorder, single episode, unspecified	0	0	0
F33.1	10	Major depressive disorder, recurrent, moderate	0	0	0
F33.9	10	Major depressive disorder, recurrent, unspecified	0	0	0
F39	10	Unspecified mood [affective] disorder	0	0	0
F40.01	10	Agoraphobia with panic disorder	0	0	0
F40.10	10	Social phobia, unspecified	0	0	0
F40.9	10	Phobic anxiety disorder, unspecified	0	0	0
F41.0	10	Panic disorder [episodic paroxysmal anxiety] without agoraphobia	0	0	0
F41.1	10	Generalized anxiety disorder	0	0	0
F41.9	10	Anxiety disorder, unspecified	0	0	0
F42.3	10	Hoarding disorder	0	0	0
F43.0	10	Acute stress reaction	0	0	0
F43.10	10	Post-traumatic stress disorder, unspecified	0	0	0
F43.22	10	Adjustment disorder with anxiety	0	0	0
F43.8	10	Other reactions to severe stress	0	0	0
F43.9	10	Reaction to severe stress, unspecified	0	0	0
F45.0	10	Somatization disorder	0	0	0
F45.8	10	Other somatoform disorders	0	0	0
F48.9	10	Nonpsychotic mental disorder, unspecified	0	0	0
F50.8	10	Other eating disorders	0	0	0
F50.89	10	Other specified eating disorder	0	0	0
F50.9	10	Eating disorder, unspecified	0	0	0
F51.5	10	Nightmare disorder	0	0	0
F60.89	10	Other specific personality disorders	0	0	0
F64.2	10	Gender identity disorder of childhood	0	0	0
F64.8	10	Other gender identity disorders	0	0	0
F64.9	10	Gender identity disorder, unspecified	0	0	0
F69	10	Unspecified disorder of adult personality and behavior	0	0	0
F80.0	10	Phonological disorder	0	0	0
F80.1	10	Expressive language disorder	0	0	0
F80.2	10	Mixed receptive-expressive language disorder	0	0	0
F80.4	10	Speech and language development delay due to hearing loss	0	0	0
F80.81	10	Childhood onset fluency disorder	0	0	0
F80.89	10	Other developmental disorders of speech and language	0	0	0
F80.9	10	Developmental disorder of speech and language, unspecified	0	0	0
F81.0	10	Specific reading disorder	0	0	0
F81.9	10	Developmental disorder of scholastic skills, unspecified	0	0	0
F82	10	Specific developmental disorder of motor function	0	0	0
F84.0	10	Autistic disorder	0	0	0
F88	10	Other disorders of psychological development	0	0	0
F90.0	10	Attention-deficit hyperactivity disorder, predominantly inattentive type	0	0	0
F90.2	10	Attention-deficit hyperactivity disorder, combined type	0	0	0
F90.9	10	Attention-deficit hyperactivity disorder, unspecified type	0	0	0
F91.8	10	Other conduct disorders	0	0	0
F91.9	10	Conduct disorder, unspecified	0	0	0
F93.0	10	Separation anxiety disorder of childhood	0	0	0
F93.9	10	Childhood emotional disorder, unspecified	0	0	0
F95.9	10	Tic disorder, unspecified	0	0	0
F98.0	10	Enuresis not due to a substance or known physiological condition	0	0	0
F98.29	10	Other feeding disorders of infancy and early childhood	0	0	0
F98.3	10	Pica of infancy and childhood	0	0	0
F98.8	10	Other specified behavioral and emotional disorders with onset usually occurring in childhood and adolescence	0	0	0
G25.3	10	Myoclonus	0	0	0
G25.79	10	Other drug induced movement disorders	0	0	0
G43.001	10	Migraine without aura, not intractable, with status migrainosus	0	0	0
G43.009	10	Migraine without aura, not intractable, without status migrainosus	0	0	0
G43.109	10	Migraine with aura, not intractable, without status migrainosus	0	0	0
G43.509	10	Persistent migraine aura without cerebral infarction, not intractable, without status migrainosus	0	0	0
G43.709	10	Chronic migraine without aura, not intractable, without status migrainosus	0	0	0
G43.829	10	Menstrual migraine, not intractable, without status migrainosus	0	0	0
G43.909	10	Migraine, unspecified, not intractable, without status migrainosus	0	0	0
G43.A0	10	Cyclical vomiting, not intractable	0	0	0
G43.D0	10	Abdominal migraine, not intractable	0	0	0
G44.209	10	Tension-type headache, unspecified, not intractable	0	0	0
G44.211	10	Episodic tension-type headache, intractable	0	0	0
G44.219	10	Episodic tension-type headache, not intractable	0	0	0
G44.221	10	Chronic tension-type headache, intractable	0	0	0
G44.229	10	Chronic tension-type headache, not intractable	0	0	0
G44.309	10	Post-traumatic headache, unspecified, not intractable	0	0	0
G47.20	10	Circadian rhythm sleep disorder, unspecified type	0	0	0
G47.30	10	Sleep apnea, unspecified	0	0	0
G47.33	10	Obstructive sleep apnea (adult) (pediatric)	0	0	0
G47.39	10	Other sleep apnea	0	0	0
G47.9	10	Sleep disorder, unspecified	0	0	0
G80.1	10	Spastic diplegic cerebral palsy	0	0	0
G81.94	10	Hemiplegia, unspecified affecting left nondominant side	0	0	0
G82.20	10	Paraplegia, unspecified	0	0	0
G89.18	10	Other acute postprocedural pain	0	0	0
G89.29	10	Other chronic pain	0	0	0
G93.3	10	Postviral fatigue syndrome	0	0	0
G93.89	10	Other specified disorders of brain	0	0	0
H00.011	10	Hordeolum externum right upper eyelid	0	0	0
H00.012	10	Hordeolum externum right lower eyelid	0	0	0
H00.013	10	Hordeolum externum right eye, unspecified eyelid	0	0	0
H00.014	10	Hordeolum externum left upper eyelid	0	0	0
H00.015	10	Hordeolum externum left lower eyelid	0	0	0
H00.019	10	Hordeolum externum unspecified eye, unspecified eyelid	0	0	0
H00.022	10	Hordeolum internum right lower eyelid	0	0	0
H00.033	10	Abscess of eyelid right eye, unspecified eyelid	0	0	0
H00.11	10	Chalazion right upper eyelid	0	0	0
H00.12	10	Chalazion right lower eyelid	0	0	0
H00.13	10	Chalazion right eye, unspecified eyelid	0	0	0
H00.14	10	Chalazion left upper eyelid	0	0	0
H00.19	10	Chalazion unspecified eye, unspecified eyelid	0	0	0
H01.003	10	Unspecified blepharitis right eye, unspecified eyelid	0	0	0
H01.136	10	Eczematous dermatitis of left eye, unspecified eyelid	0	1	1
H02.402	10	Unspecified ptosis of left eyelid	0	0	0
H02.59	10	Other disorders affecting eyelid function	0	0	0
H02.842	10	Edema of right lower eyelid	0	0	0
H02.846	10	Edema of left eye, unspecified eyelid	0	0	0
H02.9	10	Unspecified disorder of eyelid	0	0	0
H04.129	10	Dry eye syndrome of unspecified lacrimal gland	0	0	0
H04.202	10	Unspecified epiphora, left lacrimal gland	0	0	0
H04.533	10	Neonatal obstruction of bilateral nasolacrimal duct	0	0	0
H04.539	10	Neonatal obstruction of unspecified nasolacrimal duct	0	0	0
H04.551	10	Acquired stenosis of right nasolacrimal duct	0	0	0
H04.552	10	Acquired stenosis of left nasolacrimal duct	0	0	0
H04.559	10	Acquired stenosis of unspecified nasolacrimal duct	0	0	0
H05.223	10	Edema of bilateral orbit	0	0	0
H10.021	10	Other mucopurulent conjunctivitis, right eye	0	0	0
H10.022	10	Other mucopurulent conjunctivitis, left eye	0	0	0
H10.023	10	Other mucopurulent conjunctivitis, bilateral	0	0	0
H10.10	10	Acute atopic conjunctivitis, unspecified eye	0	0	0
H10.11	10	Acute atopic conjunctivitis, right eye	0	0	0
H10.12	10	Acute atopic conjunctivitis, left eye	0	0	0
H10.13	10	Acute atopic conjunctivitis, bilateral	0	0	0
H10.30	10	Unspecified acute conjunctivitis, unspecified eye	0	0	0
H10.31	10	Unspecified acute conjunctivitis, right eye	0	0	0
H10.32	10	Unspecified acute conjunctivitis, left eye	0	0	0
H10.33	10	Unspecified acute conjunctivitis, bilateral	0	0	0
H10.45	10	Other chronic allergic conjunctivitis	0	0	0
H10.503	10	Unspecified blepharoconjunctivitis, bilateral	0	0	0
H10.9	10	Unspecified conjunctivitis	0	0	0
H11.31	10	Conjunctival hemorrhage, right eye	0	0	0
H11.33	10	Conjunctival hemorrhage, bilateral	0	0	0
H11.89	10	Other specified disorders of conjunctiva	0	0	0
H16.9	10	Unspecified keratitis	0	0	0
H35.109	10	Retinopathy of prematurity, unspecified, unspecified eye	0	0	0
H35.113	10	Retinopathy of prematurity, stage 0, bilateral	0	0	0
H35.123	10	Retinopathy of prematurity, stage 1, bilateral	0	0	0
H35.413	10	Lattice degeneration of retina, bilateral	0	0	0
H35.89	10	Other specified retinal disorders	0	0	0
H50.00	10	Unspecified esotropia	0	0	0
H50.10	10	Unspecified exotropia	0	0	0
H50.9	10	Unspecified strabismus	0	0	0
H51.11	10	Convergence insufficiency	0	0	0
H51.8	10	Other specified disorders of binocular movement	0	0	0
H51.9	10	Unspecified disorder of binocular movement	0	0	0
H52.00	10	Hypermetropia, unspecified eye	0	0	0
H52.03	10	Hypermetropia, bilateral	0	0	0
H52.10	10	Myopia, unspecified eye	0	0	0
H52.13	10	Myopia, bilateral	0	0	0
H52.201	10	Unspecified astigmatism, right eye	0	0	0
H52.203	10	Unspecified astigmatism, bilateral	0	0	0
H52.209	10	Unspecified astigmatism, unspecified eye	0	0	0
H52.221	10	Regular astigmatism, right eye	0	0	0
H52.223	10	Regular astigmatism, bilateral	0	0	0
H52.31	10	Anisometropia	0	0	0
H52.7	10	Unspecified disorder of refraction	0	0	0
H53.009	10	Unspecified amblyopia, unspecified eye	0	0	0
H53.023	10	Refractive amblyopia, bilateral	0	0	0
H53.50	10	Unspecified color vision deficiencies	0	0	0
H53.8	10	Other visual disturbances	0	0	0
H53.9	10	Unspecified visual disturbance	0	0	0
H54.2	10	Low vision, both eyes	0	0	0
H54.7	10	Unspecified visual loss	0	0	0
H55.89	10	Other irregular eye movements	0	0	0
H57.11	10	Ocular pain, right eye	0	0	0
H57.13	10	Ocular pain, bilateral	0	0	0
H57.8	10	Other specified disorders of eye and adnexa	0	0	0
H57.9	10	Unspecified disorder of eye and adnexa	0	0	0
H60.11	10	Cellulitis of right external ear	1	0	1
H60.312	10	Diffuse otitis externa, left ear	0	0	0
H60.331	10	Swimmer's ear, right ear	0	0	0
H60.391	10	Other infective otitis externa, right ear	0	0	0
H60.393	10	Other infective otitis externa, bilateral	0	0	0
H60.501	10	Unspecified acute noninfective otitis externa, right ear	0	0	0
H60.502	10	Unspecified acute noninfective otitis externa, left ear	0	0	0
H60.503	10	Unspecified acute noninfective otitis externa, bilateral	0	0	0
H60.543	10	Acute eczematoid otitis externa, bilateral	0	0	0
H60.90	10	Unspecified otitis externa, unspecified ear	0	0	0
H61.20	10	Impacted cerumen, unspecified ear	0	0	0
H61.21	10	Impacted cerumen, right ear	0	0	0
H61.22	10	Impacted cerumen, left ear	0	0	0
H61.23	10	Impacted cerumen, bilateral	0	0	0
H61.90	10	Disorder of external ear, unspecified, unspecified ear	0	0	0
H62.42	10	Otitis externa in other diseases classified elsewhere, left ear	0	0	0
H65.01	10	Acute serous otitis media, right ear	0	0	0
H65.02	10	Acute serous otitis media, left ear	0	0	0
H65.03	10	Acute serous otitis media, bilateral	0	0	0
H65.04	10	Acute serous otitis media, recurrent, right ear	0	0	0
H65.05	10	Acute serous otitis media, recurrent, left ear	0	0	0
H65.06	10	Acute serous otitis media, recurrent, bilateral	0	0	0
H65.113	10	Acute and subacute allergic otitis media (mucoid) (sanguinous) (serous), bilateral	0	0	0
H65.119	10	Acute and subacute allergic otitis media (mucoid) (sanguinous) (serous), unspecified ear	0	0	0
H65.191	10	Other acute nonsuppurative otitis media, right ear	0	0	0
H65.192	10	Other acute nonsuppurative otitis media, left ear	0	0	0
H65.193	10	Other acute nonsuppurative otitis media, bilateral	0	0	0
H65.199	10	Other acute nonsuppurative otitis media, unspecified ear	0	0	0
H65.20	10	Chronic serous otitis media, unspecified ear	0	0	0
H65.23	10	Chronic serous otitis media, bilateral	0	0	0
H65.90	10	Unspecified nonsuppurative otitis media, unspecified ear	0	0	0
H65.91	10	Unspecified nonsuppurative otitis media, right ear	0	0	0
H65.92	10	Unspecified nonsuppurative otitis media, left ear	0	0	0
H65.93	10	Unspecified nonsuppurative otitis media, bilateral	0	0	0
H66.001	10	Acute suppurative otitis media without spontaneous rupture of ear drum, right ear	1	0	1
H66.002	10	Acute suppurative otitis media without spontaneous rupture of ear drum, left ear	1	0	1
H66.003	10	Acute suppurative otitis media without spontaneous rupture of ear drum, bilateral	1	0	1
H66.004	10	Acute suppurative otitis media without spontaneous rupture of ear drum, recurrent, right ear	1	0	1
H66.006	10	Acute suppurative otitis media without spontaneous rupture of ear drum, recurrent, bilateral	1	0	1
H66.009	10	Acute suppurative otitis media without spontaneous rupture of ear drum, unspecified ear	1	0	1
H66.011	10	Acute suppurative otitis media with spontaneous rupture of ear drum, right ear	1	0	1
H66.012	10	Acute suppurative otitis media with spontaneous rupture of ear drum, left ear	1	0	1
H66.41	10	Suppurative otitis media, unspecified, right ear	1	0	1
H66.42	10	Suppurative otitis media, unspecified, left ear	1	0	1
H66.43	10	Suppurative otitis media, unspecified, bilateral	1	0	1
H66.90	10	Otitis media, unspecified, unspecified ear	1	0	1
H66.91	10	Otitis media, unspecified, right ear	1	0	1
H66.92	10	Otitis media, unspecified, left ear	1	0	1
H66.93	10	Otitis media, unspecified, bilateral	1	0	1
H69.80	10	Other specified disorders of Eustachian tube, unspecified ear	0	0	0
H69.82	10	Other specified disorders of Eustachian tube, left ear	0	0	0
H71.92	10	Unspecified cholesteatoma, left ear	0	0	0
H72.90	10	Unspecified perforation of tympanic membrane, unspecified ear	0	0	0
H72.91	10	Unspecified perforation of tympanic membrane, right ear	0	0	0
H72.92	10	Unspecified perforation of tympanic membrane, left ear	0	0	0
H72.93	10	Unspecified perforation of tympanic membrane, bilateral	0	0	0
H73.011	10	Bullous myringitis, right ear	0	0	0
H90.0	10	Conductive hearing loss, bilateral	0	0	0
H90.12	10	Conductive hearing loss, unilateral, left ear, with unrestricted hearing on the contralateral side	0	0	0
H90.2	10	Conductive hearing loss, unspecified	0	0	0
H90.3	10	Sensorineural hearing loss, bilateral	0	0	0
H90.41	10	Sensorineural hearing loss, unilateral, right ear, with unrestricted hearing on the contralateral side	0	0	0
H91.8X1	10	Other specified hearing loss, right ear	0	0	0
H91.90	10	Unspecified hearing loss, unspecified ear	0	0	0
H91.91	10	Unspecified hearing loss, right ear	0	0	0
H91.92	10	Unspecified hearing loss, left ear	0	0	0
H91.93	10	Unspecified hearing loss, bilateral	0	0	0
H92.01	10	Otalgia, right ear	0	0	0
H92.02	10	Otalgia, left ear	0	0	0
H92.03	10	Otalgia, bilateral	0	0	0
H92.09	10	Otalgia, unspecified ear	0	0	0
H92.12	10	Otorrhea, left ear	0	0	0
H93.8X1	10	Other specified disorders of right ear	0	0	0
I10	10	Essential (primary) hypertension	0	0	0
I15.9	10	Secondary hypertension, unspecified	0	0	0
I27.2	10	Other secondary pulmonary hypertension	0	0	0
I30.1	10	Infective pericarditis	1	0	1
I35.0	10	Nonrheumatic aortic (valve) stenosis	0	0	0
I37.0	10	Nonrheumatic pulmonary valve stenosis	0	0	0
I37.9	10	Nonrheumatic pulmonary valve disorder, unspecified	0	0	0
I38	10	Endocarditis, valve unspecified	1	0	1
I45.6	10	Pre-excitation syndrome	0	0	0
I45.81	10	Long QT syndrome	0	0	0
I47.1	10	Supraventricular tachycardia	0	0	0
I51.7	10	Cardiomegaly	0	0	0
I62.00	10	Nontraumatic subdural hemorrhage, unspecified	0	0	0
I77.810	10	Thoracic aortic ectasia	0	0	0
I78.1	10	Nevus, non-neoplastic	0	0	0
I87.1	10	Compression of vein	0	0	0
I88.9	10	Nonspecific lymphadenitis, unspecified	0	0	0
I95.1	10	Orthostatic hypotension	0	0	0
J00	10	Acute nasopharyngitis [common cold]	0	0	0
J01.90	10	Acute sinusitis, unspecified	0	0	0
J02.0	10	Streptococcal pharyngitis	1	0	1
J02.8	10	Acute pharyngitis due to other specified organisms	0	0	0
J02.9	10	Acute pharyngitis, unspecified	0	0	0
J03.80	10	Acute tonsillitis due to other specified organisms	0	0	0
J03.90	10	Acute tonsillitis, unspecified	0	0	0
J05.0	10	Acute obstructive laryngitis [croup]	0	0	0
J06.9	10	Acute upper respiratory infection, unspecified	0	1	1
J09.X2	10	Influenza due to identified novel influenza A virus with other respiratory manifestations	0	0	0
J10.1	10	Influenza due to other identified influenza virus with other respiratory manifestations	0	0	0
J11.1	10	Influenza due to unidentified influenza virus with other respiratory manifestations	0	0	0
J12.2	10	Parainfluenza virus pneumonia	0	0	0
J12.9	10	Viral pneumonia, unspecified	1	0	1
J15.3	10	Pneumonia due to streptococcus, group B	1	0	1
J15.4	10	Pneumonia due to other streptococci	1	0	1
J15.9	10	Unspecified bacterial pneumonia	1	0	1
J16.0	10	Chlamydial pneumonia	0	0	0
J18.1	10	Lobar pneumonia, unspecified organism	1	0	1
J18.9	10	Pneumonia, unspecified organism	1	0	1
J21.0	10	Acute bronchiolitis due to respiratory syncytial virus	0	0	0
J21.1	10	Acute bronchiolitis due to human metapneumovirus	0	0	0
J21.8	10	Acute bronchiolitis due to other specified organisms	0	0	0
J21.9	10	Acute bronchiolitis, unspecified	0	0	0
J22	10	Unspecified acute lower respiratory infection	0	0	0
J30.1	10	Allergic rhinitis due to pollen	0	1	1
J30.2	10	Other seasonal allergic rhinitis	0	1	1
J30.81	10	Allergic rhinitis due to animal (cat) (dog) hair and dander	0	1	1
J30.89	10	Other allergic rhinitis	0	1	1
J30.9	10	Allergic rhinitis, unspecified	0	1	1
J31.0	10	Chronic rhinitis	0	1	1
J32.9	10	Chronic sinusitis, unspecified	0	0	0
J33.9	10	Nasal polyp, unspecified	0	0	0
J34.0	10	Abscess, furuncle and carbuncle of nose	0	0	0
J34.3	10	Hypertrophy of nasal turbinates	0	0	0
J34.89	10	Other specified disorders of nose and nasal sinuses	0	0	0
J35.1	10	Hypertrophy of tonsils	0	0	0
J35.3	10	Hypertrophy of tonsils with hypertrophy of adenoids	0	0	0
J36	10	Peritonsillar abscess	0	0	0
J39.9	10	Disease of upper respiratory tract, unspecified	0	0	0
J40	10	Bronchitis, not specified as acute or chronic	0	0	0
J44.1	10	Chronic obstructive pulmonary disease with (acute) exacerbation	0	0	0
J45.20	10	Mild intermittent asthma, uncomplicated	0	1	1
J45.21	10	Mild intermittent asthma with (acute) exacerbation	0	1	1
J45.22	10	Mild intermittent asthma with status asthmaticus	0	1	1
J45.30	10	Mild persistent asthma, uncomplicated	0	1	1
J45.31	10	Mild persistent asthma with (acute) exacerbation	0	1	1
J45.40	10	Moderate persistent asthma, uncomplicated	0	1	1
J45.41	10	Moderate persistent asthma with (acute) exacerbation	0	1	1
J45.50	10	Severe persistent asthma, uncomplicated	0	1	1
J45.51	10	Severe persistent asthma with (acute) exacerbation	0	1	1
J45.901	10	Unspecified asthma with (acute) exacerbation	0	1	1
J45.909	10	Unspecified asthma, uncomplicated	0	1	1
J45.990	10	Exercise induced bronchospasm	0	0	0
J45.991	10	Cough variant asthma	0	1	1
J45.998	10	Other asthma	0	1	1
J69.0	10	Pneumonitis due to inhalation of food and vomit	0	0	0
J80	10	Acute respiratory distress syndrome	0	0	0
J98.01	10	Acute bronchospasm	0	0	0
J98.11	10	Atelectasis	0	0	0
J98.4	10	Other disorders of lung	0	0	0
J98.8	10	Other specified respiratory disorders	0	0	0
K00.7	10	Teething syndrome	0	0	0
K00.9	10	Disorder of tooth development, unspecified	0	0	0
K02.51	10	Dental caries on pit and fissure surface limited to enamel	0	0	0
K02.61	10	Dental caries on smooth surface limited to enamel	0	0	0
K02.62	10	Dental caries on smooth surface penetrating into dentin	0	0	0
K02.63	10	Dental caries on smooth surface penetrating into pulp	0	0	0
K02.9	10	Dental caries, unspecified	0	0	0
K04.7	10	Periapical abscess without sinus	0	0	0
K05.10	10	Chronic gingivitis, plaque induced	0	0	0
K05.6	10	Periodontal disease, unspecified	0	0	0
K06.8	10	Other specified disorders of gingiva and edentulous alveolar ridge	0	0	0
K08.89	10	Other specified disorders of teeth and supporting structures	0	0	0
K08.9	10	Disorder of teeth and supporting structures, unspecified	0	0	0
K09.0	10	Developmental odontogenic cysts	0	0	0
K11.6	10	Mucocele of salivary gland	0	0	0
K11.7	10	Disturbances of salivary secretion	0	0	0
K12.0	10	Recurrent oral aphthae	0	0	0
K12.1	10	Other forms of stomatitis	0	0	0
K12.30	10	Oral mucositis (ulcerative), unspecified	0	0	0
K13.0	10	Diseases of lips	0	0	0
K13.1	10	Cheek and lip biting	0	0	0
K13.70	10	Unspecified lesions of oral mucosa	0	0	0
K13.79	10	Other lesions of oral mucosa	0	0	0
K14.1	10	Geographic tongue	0	0	0
K21.0	10	Gastro-esophageal reflux disease with esophagitis	0	0	0
K21.9	10	Gastro-esophageal reflux disease without esophagitis	0	0	0
K22.2	10	Esophageal obstruction	0	0	0
K25.4	10	Chronic or unspecified gastric ulcer with hemorrhage	0	0	0
K25.9	10	Gastric ulcer, unspecified as acute or chronic, without hemorrhage or perforation	0	0	0
K29.00	10	Acute gastritis without bleeding	0	0	0
K29.50	10	Unspecified chronic gastritis without bleeding	0	0	0
K29.70	10	Gastritis, unspecified, without bleeding	0	0	0
K30	10	Functional dyspepsia	0	0	0
K35.2	10	Acute appendicitis with generalized peritonitis	1	0	1
K35.80	10	Unspecified acute appendicitis	0	0	0
K35.89	10	Other acute appendicitis	1	0	1
K40.90	10	Unilateral inguinal hernia, without obstruction or gangrene, not specified as recurrent	0	0	0
K42.9	10	Umbilical hernia without obstruction or gangrene	0	0	0
K43.9	10	Ventral hernia without obstruction or gangrene	0	0	0
K51.30	10	Ulcerative (chronic) rectosigmoiditis without complications	0	0	0
K52.9	10	Noninfective gastroenteritis and colitis, unspecified	0	0	0
K56.1	10	Intussusception	0	0	0
K56.7	10	Ileus, unspecified	0	0	0
K59.00	10	Constipation, unspecified	0	0	0
K59.01	10	Slow transit constipation	0	0	0
K59.04	10	Chronic idiopathic constipation	0	0	0
K59.09	10	Other constipation	0	0	0
K60.2	10	Anal fissure, unspecified	0	0	0
K63.9	10	Disease of intestine, unspecified	0	0	0
K64.4	10	Residual hemorrhoidal skin tags	0	0	0
K75.81	10	Nonalcoholic steatohepatitis (NASH)	0	0	0
K75.9	10	Inflammatory liver disease, unspecified	0	0	0
K76.0	10	Fatty (change of) liver, not elsewhere classified	0	0	0
K90.4	10	Malabsorption due to intolerance, not elsewhere classified	0	0	0
K90.49	10	Malabsorption due to intolerance, not elsewhere classified	0	0	0
K90.9	10	Intestinal malabsorption, unspecified	0	0	0
K92.0	10	Hematemesis	0	0	0
K92.1	10	Melena	0	0	0
K94.23	10	Gastrostomy malfunction	0	0	0
K94.29	10	Other complications of gastrostomy	0	0	0
L01.00	10	Impetigo, unspecified	0	0	0
L01.01	10	Non-bullous impetigo	0	0	0
L01.03	10	Bullous impetigo	0	0	0
L02.01	10	Cutaneous abscess of face	0	0	0
L02.31	10	Cutaneous abscess of buttock	0	0	0
L02.412	10	Cutaneous abscess of left axilla	0	0	0
L02.414	10	Cutaneous abscess of left upper limb	0	0	0
L02.419	10	Cutaneous abscess of limb, unspecified	0	0	0
L02.511	10	Cutaneous abscess of right hand	0	0	0
L02.512	10	Cutaneous abscess of left hand	0	0	0
L02.519	10	Cutaneous abscess of unspecified hand	0	0	0
L02.91	10	Cutaneous abscess, unspecified	0	0	0
L02.92	10	Furuncle, unspecified	0	0	0
L03.011	10	Cellulitis of right finger	1	0	1
L03.012	10	Cellulitis of left finger	1	0	1
L03.019	10	Cellulitis of unspecified finger	1	0	1
L03.031	10	Cellulitis of right toe	1	0	1
L03.032	10	Cellulitis of left toe	1	0	1
L03.039	10	Cellulitis of unspecified toe	1	0	1
L03.113	10	Cellulitis of right upper limb	1	0	1
L03.114	10	Cellulitis of left upper limb	1	0	1
L03.115	10	Cellulitis of right lower limb	1	0	1
L03.119	10	Cellulitis of unspecified part of limb	1	0	1
L03.211	10	Cellulitis of face	1	0	1
L03.213	10	Periorbital cellulitis	0	0	0
L03.317	10	Cellulitis of buttock	1	0	1
L03.818	10	Cellulitis of other sites	1	0	1
L04.9	10	Acute lymphadenitis, unspecified	0	0	0
L05.91	10	Pilonidal cyst without abscess	0	0	0
L08.0	10	Pyoderma	0	0	0
L08.9	10	Local infection of the skin and subcutaneous tissue, unspecified	0	0	0
L20.82	10	Flexural eczema	0	0	0
L20.83	10	Infantile (acute) (chronic) eczema	0	0	0
L20.84	10	Intrinsic (allergic) eczema	0	0	0
L20.89	10	Other atopic dermatitis	0	1	1
L20.9	10	Atopic dermatitis, unspecified	0	1	1
L21.0	10	Seborrhea capitis	0	0	0
L21.1	10	Seborrheic infantile dermatitis	0	0	0
L21.9	10	Seborrheic dermatitis, unspecified	0	0	0
L22	10	Diaper dermatitis	0	0	0
L23.9	10	Allergic contact dermatitis, unspecified cause	0	1	1
L24.0	10	Irritant contact dermatitis due to detergents	0	0	0
L24.1	10	Irritant contact dermatitis due to oils and greases	0	0	0
L24.89	10	Irritant contact dermatitis due to other agents	0	0	0
L24.9	10	Irritant contact dermatitis, unspecified cause	0	0	0
L25.3	10	Unspecified contact dermatitis due to other chemical products	0	0	0
L25.8	10	Unspecified contact dermatitis due to other agents	0	0	0
L25.9	10	Unspecified contact dermatitis, unspecified cause	0	0	0
L27.0	10	Generalized skin eruption due to drugs and medicaments taken internally	0	0	0
L27.2	10	Dermatitis due to ingested food	0	0	0
L28.2	10	Other prurigo	0	0	0
L29.0	10	Pruritus ani	0	0	0
L29.1	10	Pruritus scroti	0	0	0
L29.2	10	Pruritus vulvae	0	0	0
L29.8	10	Other pruritus	0	0	0
L29.9	10	Pruritus, unspecified	0	0	0
L30.0	10	Nummular dermatitis	0	1	1
L30.1	10	Dyshidrosis [pompholyx]	0	0	0
L30.4	10	Erythema intertrigo	0	0	0
L30.5	10	Pityriasis alba	0	0	0
L30.8	10	Other specified dermatitis	0	1	1
L30.9	10	Dermatitis, unspecified	0	0	0
L40.9	10	Psoriasis, unspecified	0	1	1
L42	10	Pityriasis rosea	0	0	0
L44.1	10	Lichen nitidus	0	0	0
L44.2	10	Lichen striatus	0	0	0
L44.4	10	Infantile papular acrodermatitis [Gianotti-Crosti]	0	0	0
L50.0	10	Allergic urticaria	0	1	1
L50.1	10	Idiopathic urticaria	0	0	0
L50.2	10	Urticaria due to cold and heat	0	0	0
L50.3	10	Dermatographic urticaria	0	1	1
L50.8	10	Other urticaria	0	0	0
L50.9	10	Urticaria, unspecified	0	0	0
L51.0	10	Nonbullous erythema multiforme	0	0	0
L53.0	10	Toxic erythema	0	0	0
L53.9	10	Erythematous condition, unspecified	0	0	0
L55.9	10	Sunburn, unspecified	0	0	0
L56.8	10	Other specified acute skin changes due to ultraviolet radiation	0	0	0
L57.0	10	Actinic keratosis	0	0	0
L57.8	10	Other skin changes due to chronic exposure to nonionizing radiation	0	0	0
L60.0	10	Ingrowing nail	0	0	0
L60.3	10	Nail dystrophy	0	0	0
L60.8	10	Other nail disorders	0	0	0
L65.9	10	Nonscarring hair loss, unspecified	0	0	0
L67.9	10	Hair color and hair shaft abnormality, unspecified	0	0	0
L70.0	10	Acne vulgaris	0	0	0
L70.4	10	Infantile acne	0	0	0
L70.8	10	Other acne	0	0	0
L70.9	10	Acne, unspecified	0	0	0
L71.0	10	Perioral dermatitis	0	0	0
L72.0	10	Epidermal cyst	0	0	0
L72.3	10	Sebaceous cyst	0	0	0
L73.1	10	Pseudofolliculitis barbae	0	0	0
L73.2	10	Hidradenitis suppurativa	0	0	0
L73.9	10	Follicular disorder, unspecified	0	0	0
L74.0	10	Miliaria rubra	0	0	0
L74.510	10	Primary focal hyperhidrosis, axilla	0	0	0
L81.0	10	Postinflammatory hyperpigmentation	0	0	0
L81.3	10	Cafe au lait spots	0	0	0
L81.9	10	Disorder of pigmentation, unspecified	0	0	0
L83	10	Acanthosis nigricans	0	0	0
L85.1	10	Acquired keratosis [keratoderma] palmaris et plantaris	0	0	0
L85.3	10	Xerosis cutis	0	0	0
L85.8	10	Other specified epidermal thickening	0	0	0
L90.0	10	Lichen sclerosus et atrophicus	0	0	0
L91.8	10	Other hypertrophic disorders of the skin	0	0	0
L92.9	10	Granulomatous disorder of the skin and subcutaneous tissue, unspecified	0	0	0
L98.492	10	Non-pressure chronic ulcer of skin of other sites with fat layer exposed	0	0	0
L98.9	10	Disorder of the skin and subcutaneous tissue, unspecified	0	0	0
M16.32	10	Unilateral osteoarthritis resulting from hip dysplasia, left hip	0	0	0
M19.90	10	Unspecified osteoarthritis, unspecified site	0	0	0
M20.5X1	10	Other deformities of toe(s) (acquired), right foot	0	0	0
M20.5X9	10	Other deformities of toe(s) (acquired), unspecified foot	0	0	0
M20.62	10	Acquired deformities of toe(s), unspecified, left foot	0	0	0
M21.40	10	Flat foot [pes planus] (acquired), unspecified foot	0	0	0
M21.41	10	Flat foot [pes planus] (acquired), right foot	0	0	0
M21.42	10	Flat foot [pes planus] (acquired), left foot	0	0	0
M21.6X1	10	Other acquired deformities of right foot	0	0	0
M21.6X2	10	Other acquired deformities of left foot	0	0	0
M21.861	10	Other specified acquired deformities of right lower leg	0	0	0
M21.862	10	Other specified acquired deformities of left lower leg	0	0	0
M22.2X1	10	Patellofemoral disorders, right knee	0	0	0
M22.2X2	10	Patellofemoral disorders, left knee	0	0	0
M22.2X9	10	Patellofemoral disorders, unspecified knee	0	0	0
M23.92	10	Unspecified internal derangement of left knee	0	0	0
M24.9	10	Joint derangement, unspecified	0	0	0
M25.311	10	Other instability, right shoulder	0	0	0
M25.461	10	Effusion, right knee	0	0	0
M25.473	10	Effusion, unspecified ankle	0	0	0
M25.50	10	Pain in unspecified joint	0	0	0
M25.511	10	Pain in right shoulder	0	0	0
M25.512	10	Pain in left shoulder	0	0	0
M25.522	10	Pain in left elbow	0	0	0
M25.531	10	Pain in right wrist	0	0	0
M25.532	10	Pain in left wrist	0	0	0
M25.539	10	Pain in unspecified wrist	0	0	0
M25.551	10	Pain in right hip	0	0	0
M25.552	10	Pain in left hip	0	0	0
M25.559	10	Pain in unspecified hip	0	0	0
M25.561	10	Pain in right knee	0	0	0
M25.562	10	Pain in left knee	0	0	0
M25.569	10	Pain in unspecified knee	0	0	0
M25.571	10	Pain in right ankle and joints of right foot	0	0	0
M25.572	10	Pain in left ankle and joints of left foot	0	0	0
M25.579	10	Pain in unspecified ankle and joints of unspecified foot	0	0	0
M25.852	10	Other specified joint disorders, left hip	0	0	0
M25.862	10	Other specified joint disorders, left knee	0	0	0
M26.4	10	Malocclusion, unspecified	0	0	0
M26.609	10	Unspecified temporomandibular joint disorder, unspecified side	0	0	0
M26.62	10	Arthralgia of temporomandibular joint	0	0	0
M30.3	10	Mucocutaneous lymph node syndrome [Kawasaki]	0	0	0
M41.00	10	Infantile idiopathic scoliosis, site unspecified	0	0	0
M41.86	10	Other forms of scoliosis, lumbar region	0	0	0
M41.9	10	Scoliosis, unspecified	0	0	0
M42.00	10	Juvenile osteochondrosis of spine, site unspecified	0	0	0
M43.6	10	Torticollis	0	0	0
M43.9	10	Deforming dorsopathy, unspecified	0	0	0
M51.36	10	Other intervertebral disc degeneration, lumbar region	0	0	0
M53.3	10	Sacrococcygeal disorders, not elsewhere classified	0	0	0
M54.2	10	Cervicalgia	0	0	0
M54.30	10	Sciatica, unspecified side	0	0	0
M54.5	10	Low back pain	0	0	0
M54.6	10	Pain in thoracic spine	0	0	0
M54.9	10	Dorsalgia, unspecified	0	0	0
M62.08	10	Separation of muscle (nontraumatic), other site	0	0	0
M62.82	10	Rhabdomyolysis	0	0	0
M62.89	10	Other specified disorders of muscle	0	0	0
M67.00	10	Short Achilles tendon (acquired), unspecified ankle	0	0	0
M67.40	10	Ganglion, unspecified site	0	0	0
M67.472	10	Ganglion, left ankle and foot	0	0	0
M70.52	10	Other bursitis of knee, left knee	0	0	0
M75.52	10	Bursitis of left shoulder	0	0	0
M76.812	10	Anterior tibial syndrome, left leg	0	0	0
M77.9	10	Enthesopathy, unspecified	0	0	0
M79.1	10	Myalgia	0	0	0
M79.5	10	Residual foreign body in soft tissue	0	0	0
M79.601	10	Pain in right arm	0	0	0
M79.602	10	Pain in left arm	0	0	0
M79.604	10	Pain in right leg	0	0	0
M79.605	10	Pain in left leg	0	0	0
M79.606	10	Pain in leg, unspecified	0	0	0
M79.621	10	Pain in right upper arm	0	0	0
M79.622	10	Pain in left upper arm	0	0	0
M79.641	10	Pain in right hand	0	0	0
M79.643	10	Pain in unspecified hand	0	0	0
M79.644	10	Pain in right finger(s)	0	0	0
M79.645	10	Pain in left finger(s)	0	0	0
M79.646	10	Pain in unspecified finger(s)	0	0	0
M79.662	10	Pain in left lower leg	0	0	0
M79.671	10	Pain in right foot	0	0	0
M79.672	10	Pain in left foot	0	0	0
M79.674	10	Pain in right toe(s)	0	0	0
M79.89	10	Other specified soft tissue disorders	0	0	0
M79.9	10	Soft tissue disorder, unspecified	0	0	0
M85.68	10	Other cyst of bone, other site	0	0	0
M89.8X9	10	Other specified disorders of bone, unspecified site	0	0	0
M92.51	10	Juvenile osteochondrosis of tibia and fibula, right leg	0	0	0
M92.52	10	Juvenile osteochondrosis of tibia and fibula, left leg	0	0	0
M92.72	10	Juvenile osteochondrosis of metatarsus, left foot	0	0	0
M92.8	10	Other specified juvenile osteochondrosis	0	0	0
M93.003	10	Unspecified slipped upper femoral epiphysis (nontraumatic), unspecified hip	0	0	0
M94.0	10	Chondrocostal junction syndrome [Tietze]	0	0	0
M95.2	10	Other acquired deformity of head	0	0	0
N10	10	Acute tubulo-interstitial nephritis	0	0	0
N13.30	10	Unspecified hydronephrosis	0	0	0
N13.39	10	Other hydronephrosis	0	0	0
N28.89	10	Other specified disorders of kidney and ureter	0	0	0
N30.00	10	Acute cystitis without hematuria	0	0	0
N30.01	10	Acute cystitis with hematuria	0	0	0
N30.91	10	Cystitis, unspecified with hematuria	0	0	0
N32.81	10	Overactive bladder	0	0	0
N34.2	10	Other urethritis	0	0	0
N39.0	10	Urinary tract infection, site not specified	1	0	1
N39.44	10	Nocturnal enuresis	0	0	0
N43.2	10	Other hydrocele	0	0	0
N43.3	10	Hydrocele, unspecified	0	0	0
N47.1	10	Phimosis	0	0	0
N47.5	10	Adhesions of prepuce and glans penis	0	0	0
N47.6	10	Balanoposthitis	0	0	0
N47.7	10	Other inflammatory diseases of prepuce	0	0	0
N48.1	10	Balanitis	0	0	0
N48.29	10	Other inflammatory disorders of penis	0	0	0
N48.89	10	Other specified disorders of penis	0	0	0
N50.3	10	Cyst of epididymis	0	0	0
N50.9	10	Disorder of male genital organs, unspecified	0	0	0
N61.0	10	Mastitis without abscess	0	0	0
N61.1	10	Abscess of the breast and nipple	0	0	0
N64.4	10	Mastodynia	0	0	0
N64.89	10	Other specified disorders of breast	0	0	0
N70.11	10	Chronic salpingitis	0	0	0
N73.0	10	Acute parametritis and pelvic cellulitis	0	0	0
N73.9	10	Female pelvic inflammatory disease, unspecified	0	0	0
N76.0	10	Acute vaginitis	0	0	0
N76.1	10	Subacute and chronic vaginitis	0	0	0
N76.4	10	Abscess of vulva	0	0	0
N80.9	10	Endometriosis, unspecified	0	0	0
N83.201	10	Unspecified ovarian cyst, right side	0	0	0
N83.8	10	Other noninflammatory disorders of ovary, fallopian tube and broad ligament	0	0	0
N89.8	10	Other specified noninflammatory disorders of vagina	0	0	0
N90.89	10	Other specified noninflammatory disorders of vulva and perineum	0	0	0
N91.1	10	Secondary amenorrhea	0	0	0
N91.2	10	Amenorrhea, unspecified	0	0	0
N91.5	10	Oligomenorrhea, unspecified	0	0	0
N92.0	10	Excessive and frequent menstruation with regular cycle	0	0	0
N92.6	10	Irregular menstruation, unspecified	0	0	0
N93.8	10	Other specified abnormal uterine and vaginal bleeding	0	0	0
N93.9	10	Abnormal uterine and vaginal bleeding, unspecified	0	0	0
N94.0	10	Mittelschmerz	0	0	0
N94.6	10	Dysmenorrhea, unspecified	0	0	0
N94.89	10	Other specified conditions associated with female genital organs and menstrual cycle	0	0	0
O09.613	10	Supervision of young primigravida, third trimester	0	0	0
O26.03	10	Excessive weight gain in pregnancy, third trimester	0	0	0
O32.1XX0	10	Maternal care for breech presentation, not applicable or unspecified	0	0	0
O35.8XX0	10	Maternal care for other (suspected) fetal abnormality and damage, not applicable or unspecified	0	0	0
O35.8XX1	10	Maternal care for other (suspected) fetal abnormality and damage, fetus 1	0	0	0
O35.9XX0	10	Maternal care for (suspected) fetal abnormality and damage, unspecified, not applicable or unspecified	0	0	0
O35.9XX1	10	Maternal care for (suspected) fetal abnormality and damage, unspecified, fetus 1	0	0	0
O48.0	10	Post-term pregnancy	0	0	0
O63.1	10	Prolonged second stage (of labor)	0	0	0
O70.1	10	Second degree perineal laceration during delivery	0	0	0
O75.81	10	Maternal exhaustion complicating labor and delivery	0	0	0
O98.319	10	Other infections with a predominantly sexual mode of transmission complicating pregnancy, unspecified trimester	0	0	0
O99.02	10	Anemia complicating childbirth	0	0	0
O99.280	10	Endocrine, nutritional and metabolic diseases complicating pregnancy, unspecified trimester	0	0	0
O99.52	10	Diseases of the respiratory system complicating childbirth	0	0	0
O99.820	10	Streptococcus B carrier state complicating pregnancy	1	0	1
O99.824	10	Streptococcus B carrier state complicating childbirth	1	0	1
P00.0	10	Newborn (suspected to be) affected by maternal hypertensive disorders	0	0	0
P00.2	10	Newborn (suspected to be) affected by maternal infectious and parasitic diseases	0	0	0
P00.89	10	Newborn (suspected to be) affected by other maternal conditions	0	0	0
P01.8	10	Newborn (suspected to be) affected by other maternal complications of pregnancy	0	0	0
P02.4	10	Newborn (suspected to be) affected by prolapsed cord	0	0	0
P02.5	10	Newborn (suspected to be) affected by other compression of umbilical cord	0	0	0
P02.69	10	Newborn (suspected to be) affected by other conditions of umbilical cord	0	0	0
P02.7	10	Newborn (suspected to be) affected by chorioamnionitis	0	0	0
P03.0	10	Newborn (suspected to be) affected by breech delivery and extraction	0	0	0
P03.1	10	Newborn (suspected to be) affected by other malpresentation, malposition and disproportion during labor and delivery	0	0	0
P03.4	10	Newborn (suspected to be) affected by Cesarean delivery	0	0	0
P03.5	10	Newborn (suspected to be) affected by precipitate delivery	0	0	0
P03.811	10	Newborn (suspected to be) affected by abnormality in fetal (intrauterine) heart rate or rhythm during labor	0	0	0
P03.82	10	Meconium passage during delivery	0	0	0
P04.49	10	Newborn (suspected to be) affected by maternal use of other drugs of addiction	0	0	0
P04.9	10	Newborn (suspected to be) affected by maternal noxious substance, unspecified	0	0	0
P05.00	10	Newborn light for gestational age, unspecified weight	0	0	0
P05.10	10	Newborn small for gestational age, unspecified weight	0	0	0
P05.17	10	Newborn small for gestational age, 1750-1999 grams	0	0	0
P05.18	10	Newborn small for gestational age, 2000-2499 grams	0	0	0
P05.19	10	Newborn small for gestational age, other	0	0	0
P05.9	10	Newborn affected by slow intrauterine growth, unspecified	0	0	0
P07.03	10	Extremely low birth weight newborn, 750-999 grams	0	0	0
P07.14	10	Other low birth weight newborn, 1000-1249 grams	0	0	0
P07.16	10	Other low birth weight newborn, 1500-1749 grams	0	0	0
P07.24	10	Extreme immaturity of newborn, gestational age 25 completed weeks	0	0	0
P07.25	10	Extreme immaturity of newborn, gestational age 26 completed weeks	0	0	0
P07.30	10	Preterm newborn, unspecified weeks of gestation	0	0	0
P07.31	10	Preterm newborn, gestational age 28 completed weeks	0	0	0
P07.32	10	Preterm newborn, gestational age 29 completed weeks	0	0	0
P07.34	10	Preterm newborn, gestational age 31 completed weeks	0	0	0
P07.35	10	Preterm newborn, gestational age 32 completed weeks	0	0	0
P07.37	10	Preterm newborn, gestational age 34 completed weeks	0	0	0
P07.38	10	Preterm newborn, gestational age 35 completed weeks	0	0	0
P07.39	10	Preterm newborn, gestational age 36 completed weeks	0	0	0
P08.0	10	Exceptionally large newborn baby	0	0	0
P08.1	10	Other heavy for gestational age newborn	0	0	0
P08.21	10	Post-term newborn	0	0	0
P09	10	Abnormal findings on neonatal screening	0	0	0
P12.81	10	Caput succedaneum	0	0	0
P15.8	10	Other specified birth injuries	0	0	0
P19.2	10	Metabolic acidemia noted at birth	0	0	0
P22.0	10	Respiratory distress syndrome of newborn	0	0	0
P22.1	10	Transient tachypnea of newborn	0	0	0
P22.8	10	Other respiratory distress of newborn	0	0	0
P22.9	10	Respiratory distress of newborn, unspecified	0	0	0
P24.01	10	Meconium aspiration with respiratory symptoms	0	0	0
P24.10	10	Neonatal aspiration of (clear) amniotic fluid and mucus without respiratory symptoms	0	0	0
P24.20	10	Neonatal aspiration of blood without respiratory symptoms	0	0	0
P28.10	10	Unspecified atelectasis of newborn	0	0	0
P28.4	10	Other apnea of newborn	0	0	0
P28.89	10	Other specified respiratory conditions of newborn	0	0	0
P28.9	10	Respiratory condition of newborn, unspecified	0	0	0
P29.11	10	Neonatal tachycardia	0	0	0
P29.12	10	Neonatal bradycardia	0	0	0
P29.3	10	Persistent fetal circulation	0	0	0
P29.89	10	Other cardiovascular disorders originating in the perinatal period	0	0	0
P36.9	10	Bacterial sepsis of newborn, unspecified	1	0	1
P37.5	10	Neonatal candidiasis	0	0	0
P38.9	10	Omphalitis without hemorrhage	0	0	0
P39.1	10	Neonatal conjunctivitis and dacryocystitis	0	0	0
P39.3	10	Neonatal urinary tract infection	0	0	0
P55.1	10	ABO isoimmunization of newborn	0	0	0
P59.0	10	Neonatal jaundice associated with preterm delivery	0	0	0
P59.3	10	Neonatal jaundice from breast milk inhibitor	0	0	0
P59.8	10	Neonatal jaundice from other specified causes	0	0	0
P59.9	10	Neonatal jaundice, unspecified	0	0	0
P61.1	10	Polycythemia neonatorum	0	0	0
P61.2	10	Anemia of prematurity	0	0	0
P70.0	10	Syndrome of infant of mother with gestational diabetes	0	0	0
P70.1	10	Syndrome of infant of a diabetic mother	0	0	0
P70.4	10	Other neonatal hypoglycemia	0	0	0
P74.1	10	Dehydration of newborn	0	0	0
P74.4	10	Other transitory electrolyte disturbances of newborn	0	0	0
P76.0	10	Meconium plug syndrome	0	0	0
P78.3	10	Noninfective neonatal diarrhea	0	0	0
P78.89	10	Other specified perinatal digestive system disorders	0	0	0
P80.8	10	Other hypothermia of newborn	0	0	0
P80.9	10	Hypothermia of newborn, unspecified	0	0	0
P81.9	10	Disturbance of temperature regulation of newborn, unspecified	0	0	0
P83.1	10	Neonatal erythema toxicum	0	0	0
P83.5	10	Congenital hydrocele	0	0	0
P83.8	10	Other specified conditions of integument specific to newborn	0	0	0
P83.88	10	Other specified conditions of integument specific to newborn	0	0	0
P84	10	Other problems with newborn	0	0	0
P91.2	10	Neonatal cerebral leukomalacia	0	0	0
P91.60	10	Hypoxic ischemic encephalopathy [HIE], unspecified	0	0	0
P91.63	10	Severe hypoxic ischemic encephalopathy [HIE]	0	0	0
P92.09	10	Other vomiting of newborn	0	0	0
P92.3	10	Underfeeding of newborn	0	0	0
P92.4	10	Overfeeding of newborn	0	0	0
P92.5	10	Neonatal difficulty in feeding at breast	0	0	0
P92.6	10	Failure to thrive in newborn	0	0	0
P92.8	10	Other feeding problems of newborn	0	0	0
P92.9	10	Feeding problem of newborn, unspecified	0	0	0
P94.2	10	Congenital hypotonia	0	0	0
P94.8	10	Other disorders of muscle tone of newborn	0	0	0
P96.1	10	Neonatal withdrawal symptoms from maternal use of drugs of addiction	0	0	0
P96.3	10	Wide cranial sutures of newborn	0	0	0
P96.82	10	Delayed separation of umbilical cord	0	0	0
P96.83	10	Meconium staining	0	0	0
P96.89	10	Other specified conditions originating in the perinatal period	0	0	0
Q02	10	Microcephaly	0	0	0
Q07.8	10	Other specified congenital malformations of nervous system	0	0	0
Q10.3	10	Other congenital malformations of eyelid	0	0	0
Q10.5	10	Congenital stenosis and stricture of lacrimal duct	0	0	0
Q17.0	10	Accessory auricle	0	0	0
Q17.9	10	Congenital malformation of ear, unspecified	0	0	0
Q20.3	10	Discordant ventriculoarterial connection	0	0	0
Q21.0	10	Ventricular septal defect	0	0	0
Q21.1	10	Atrial septal defect	0	0	0
Q23.1	10	Congenital insufficiency of aortic valve	0	0	0
Q24.9	10	Congenital malformation of heart, unspecified	0	0	0
Q25.0	10	Patent ductus arteriosus	0	0	0
Q25.45	10	Double aortic arch	0	0	0
Q25.47	10	Right aortic arch	0	0	0
Q25.6	10	Stenosis of pulmonary artery	0	0	0
Q25.79	10	Other congenital malformations of pulmonary artery	0	0	0
Q26.3	10	Partial anomalous pulmonary venous connection	0	0	0
Q26.8	10	Other congenital malformations of great veins	0	0	0
Q27.30	10	Arteriovenous malformation, site unspecified	0	0	0
Q27.39	10	Arteriovenous malformation, other site	0	0	0
Q31.5	10	Congenital laryngomalacia	0	0	0
Q38.1	10	Ankyloglossia	0	0	0
Q38.3	10	Other congenital malformations of tongue	0	0	0
Q52.3	10	Imperforate hymen	0	0	0
Q53.10	10	Unspecified undescended testicle, unilateral	0	0	0
Q53.11	10	Abdominal testis, unilateral	0	0	0
Q53.112	10	Unilateral inguinal testis	0	0	0
Q53.20	10	Undescended testicle, unspecified, bilateral	0	0	0
Q53.212	10	Bilateral inguinal testes	0	0	0
Q53.9	10	Undescended testicle, unspecified	0	0	0
Q55.22	10	Retractile testis	0	0	0
Q55.63	10	Congenital torsion of penis	0	0	0
Q62.0	10	Congenital hydronephrosis	0	0	0
Q62.11	10	Congenital occlusion of ureteropelvic junction	0	0	0
Q63.8	10	Other specified congenital malformations of kidney	0	0	0
Q64.4	10	Malformation of urachus	0	0	0
Q65.89	10	Other specified congenital deformities of hip	0	0	0
Q66.0	10	Congenital talipes equinovarus	0	0	0
Q66.22	10	Congenital metatarsus adductus	0	0	0
Q66.50	10	Congenital pes planus, unspecified foot	0	0	0
Q67.3	10	Plagiocephaly	0	0	0
Q67.5	10	Congenital deformity of spine	0	0	0
Q68.0	10	Congenital deformity of sternocleidomastoid muscle	0	0	0
Q69.1	10	Accessory thumb(s)	0	0	0
Q69.2	10	Accessory toe(s)	0	0	0
Q69.9	10	Polydactyly, unspecified	0	0	0
Q74.0	10	Other congenital malformations of upper limb(s), including shoulder girdle	0	0	0
Q74.1	10	Congenital malformation of knee	0	0	0
Q74.2	10	Other congenital malformations of lower limb(s), including pelvic girdle	0	0	0
Q75.0	10	Craniosynostosis	0	0	0
Q75.3	10	Macrocephaly	0	0	0
Q75.9	10	Congenital malformation of skull and face bones, unspecified	0	0	0
Q81.2	10	Epidermolysis bullosa dystrophica	0	0	0
Q81.9	10	Epidermolysis bullosa, unspecified	0	0	0
Q82.5	10	Congenital non-neoplastic nevus	0	0	0
Q82.6	10	Congenital sacral dimple	0	0	0
Q82.8	10	Other specified congenital malformations of skin	0	0	0
Q82.9	10	Congenital malformation of skin, unspecified	0	0	0
Q83.3	10	Accessory nipple	0	0	0
Q84.6	10	Other congenital malformations of nails	0	0	0
Q85.01	10	Neurofibromatosis, type 1	0	0	0
Q85.8	10	Other phakomatoses, not elsewhere classified	0	0	0
Q87.0	10	Congenital malformation syndromes predominantly affecting facial appearance	0	0	0
Q89.2	10	Congenital malformations of other endocrine glands	0	0	0
Q89.9	10	Congenital malformation, unspecified	0	0	0
Q90.9	10	Down syndrome, unspecified	0	0	0
Q99.9	10	Chromosomal abnormality, unspecified	0	0	0
R00.0	10	Tachycardia, unspecified	0	0	0
R00.2	10	Palpitations	0	0	0
R01.0	10	Benign and innocent cardiac murmurs	0	0	0
R01.1	10	Cardiac murmur, unspecified	0	0	0
R03.0	10	Elevated blood-pressure reading, without diagnosis of hypertension	0	0	0
R04.0	10	Epistaxis	0	0	0
R05	10	Cough	0	0	0
R06.00	10	Dyspnea, unspecified	0	0	0
R06.02	10	Shortness of breath	0	0	0
R06.03	10	Acute respiratory distress	0	0	0
R06.09	10	Other forms of dyspnea	0	0	0
R06.2	10	Wheezing	0	1	1
R06.3	10	Periodic breathing	0	0	0
R06.5	10	Mouth breathing	0	0	0
R06.81	10	Apnea, not elsewhere classified	0	0	0
R06.82	10	Tachypnea, not elsewhere classified	0	0	0
R06.83	10	Snoring	0	0	0
R06.89	10	Other abnormalities of breathing	0	0	0
R07.0	10	Pain in throat	0	0	0
R07.2	10	Precordial pain	0	0	0
R07.81	10	Pleurodynia	0	0	0
R07.89	10	Other chest pain	0	0	0
R07.9	10	Chest pain, unspecified	0	0	0
R09.02	10	Hypoxemia	0	0	0
R09.81	10	Nasal congestion	0	0	0
R09.82	10	Postnasal drip	0	0	0
R09.89	10	Other specified symptoms and signs involving the circulatory and respiratory systems	0	0	0
R10.10	10	Upper abdominal pain, unspecified	0	0	0
R10.11	10	Right upper quadrant pain	0	0	0
R10.12	10	Left upper quadrant pain	0	0	0
R10.13	10	Epigastric pain	0	0	0
R10.2	10	Pelvic and perineal pain	0	0	0
R10.30	10	Lower abdominal pain, unspecified	0	0	0
R10.31	10	Right lower quadrant pain	0	0	0
R10.32	10	Left lower quadrant pain	0	0	0
R10.33	10	Periumbilical pain	0	0	0
R10.812	10	Left upper quadrant abdominal tenderness	0	0	0
R10.83	10	Colic	0	0	0
R10.84	10	Generalized abdominal pain	0	0	0
R10.9	10	Unspecified abdominal pain	0	0	0
R11.0	10	Nausea	0	0	0
R11.10	10	Vomiting, unspecified	0	0	0
R11.11	10	Vomiting without nausea	0	0	0
R11.2	10	Nausea with vomiting, unspecified	0	0	0
R13.10	10	Dysphagia, unspecified	0	0	0
R13.12	10	Dysphagia, oropharyngeal phase	0	0	0
R13.13	10	Dysphagia, pharyngeal phase	0	0	0
R13.19	10	Other dysphagia	0	0	0
R14.0	10	Abdominal distension (gaseous)	0	0	0
R14.1	10	Gas pain	0	0	0
R14.3	10	Flatulence	0	0	0
R15.2	10	Fecal urgency	0	0	0
R17	10	Unspecified jaundice	0	0	0
R19.07	10	Generalized intra-abdominal and pelvic swelling, mass and lump	0	0	0
R19.4	10	Change in bowel habit	0	0	0
R19.5	10	Other fecal abnormalities	0	0	0
R19.7	10	Diarrhea, unspecified	0	0	0
R19.8	10	Other specified symptoms and signs involving the digestive system and abdomen	0	0	0
R20.2	10	Paresthesia of skin	0	0	0
R21	10	Rash and other nonspecific skin eruption	0	0	0
R22.0	10	Localized swelling, mass and lump, head	0	0	0
R22.1	10	Localized swelling, mass and lump, neck	0	0	0
R22.2	10	Localized swelling, mass and lump, trunk	0	0	0
R23.0	10	Cyanosis	0	0	0
R23.1	10	Pallor	0	0	0
R23.3	10	Spontaneous ecchymoses	0	0	0
R23.8	10	Other skin changes	0	0	0
R25.0	10	Abnormal head movements	0	0	0
R25.1	10	Tremor, unspecified	0	0	0
R25.2	10	Cramp and spasm	0	0	0
R25.9	10	Unspecified abnormal involuntary movements	0	0	0
R26.1	10	Paralytic gait	0	0	0
R26.2	10	Difficulty in walking, not elsewhere classified	0	0	0
R26.89	10	Other abnormalities of gait and mobility	0	0	0
R26.9	10	Unspecified abnormalities of gait and mobility	0	0	0
R29.2	10	Abnormal reflex	0	0	0
R29.6	10	Repeated falls	0	0	0
R29.818	10	Other symptoms and signs involving the nervous system	0	0	0
R29.898	10	Other symptoms and signs involving the musculoskeletal system	0	0	0
R30.0	10	Dysuria	0	0	0
R31.29	10	Other microscopic hematuria	0	0	0
R31.9	10	Hematuria, unspecified	0	0	0
R32	10	Unspecified urinary incontinence	0	0	0
R33.9	10	Retention of urine, unspecified	0	0	0
R35.0	10	Frequency of micturition	0	0	0
R35.8	10	Other polyuria	0	0	0
R39.198	10	Other difficulties with micturition	0	0	0
R39.81	10	Functional urinary incontinence	0	0	0
R39.89	10	Other symptoms and signs involving the genitourinary system	0	0	0
R40.0	10	Somnolence	0	0	0
R40.2142	10	Coma scale, eyes open, spontaneous, at arrival to emergency department	0	0	0
R40.2242	10	Coma scale, best verbal response, confused conversation, at arrival to emergency department	0	0	0
R40.2252	10	Coma scale, best verbal response, oriented, at arrival to emergency department	0	0	0
R40.2362	10	Coma scale, best motor response, obeys commands, at arrival to emergency department	0	0	0
R40.2412	10	Glasgow coma scale score 13-15, at arrival to emergency department	0	0	0
R41.82	10	Altered mental status, unspecified	0	0	0
R41.840	10	Attention and concentration deficit	0	0	0
R41.89	10	Other symptoms and signs involving cognitive functions and awareness	0	0	0
R42	10	Dizziness and giddiness	0	0	0
R43.9	10	Unspecified disturbances of smell and taste	0	0	0
R44.3	10	Hallucinations, unspecified	0	0	0
R45.1	10	Restlessness and agitation	0	0	0
R45.4	10	Irritability and anger	0	0	0
R45.7	10	State of emotional shock and stress, unspecified	0	0	0
R45.81	10	Low self-esteem	0	0	0
R45.83	10	Excessive crying of child, adolescent or adult	0	0	0
R45.851	10	Suicidal ideations	0	0	0
R45.89	10	Other symptoms and signs involving emotional state	0	0	0
R46.0	10	Very low level of personal hygiene	0	0	0
R46.89	10	Other symptoms and signs involving appearance and behavior	0	0	0
R47.89	10	Other speech disturbances	0	0	0
R47.9	10	Unspecified speech disturbances	0	0	0
R48.0	10	Dyslexia and alexia	0	0	0
R50.81	10	Fever presenting with conditions classified elsewhere	1	0	1
R50.82	10	Postprocedural fever	0	0	0
R50.83	10	Postvaccination fever	0	0	0
R50.9	10	Fever, unspecified	1	0	1
R51	10	Headache	0	0	0
R53.1	10	Weakness	0	0	0
R53.81	10	Other malaise	0	0	0
R53.83	10	Other fatigue	0	0	0
R55	10	Syncope and collapse	0	0	0
R56.00	10	Simple febrile convulsions	0	0	0
R56.01	10	Complex febrile convulsions	0	0	0
R56.9	10	Unspecified convulsions	0	0	0
R58	10	Hemorrhage, not elsewhere classified	0	0	0
R59.0	10	Localized enlarged lymph nodes	0	0	0
R59.1	10	Generalized enlarged lymph nodes	0	0	0
R59.9	10	Enlarged lymph nodes, unspecified	0	0	0
R60.9	10	Edema, unspecified	0	0	0
R61	10	Generalized hyperhidrosis	0	0	0
R62.0	10	Delayed milestone in childhood	0	0	0
R62.50	10	Unspecified lack of expected normal physiological development in childhood	0	0	0
R62.51	10	Failure to thrive (child)	0	0	0
R62.52	10	Short stature (child)	0	0	0
R63.0	10	Anorexia	0	0	0
R63.1	10	Polydipsia	0	0	0
R63.2	10	Polyphagia	0	0	0
R63.3	10	Feeding difficulties	0	0	0
R63.4	10	Abnormal weight loss	0	0	0
R63.5	10	Abnormal weight gain	0	0	0
R63.6	10	Underweight	0	0	0
R63.8	10	Other symptoms and signs concerning food and fluid intake	0	0	0
R68.11	10	Excessive crying of infant (baby)	0	0	0
R68.12	10	Fussy infant (baby)	0	0	0
R68.13	10	Apparent life threatening event in infant (ALTE)	0	0	0
R68.89	10	Other general symptoms and signs	0	0	0
R69	10	Illness, unspecified	0	0	0
R71.8	10	Other abnormality of red blood cells	0	0	0
R73.03	10	Prediabetes	0	0	0
R73.09	10	Other abnormal glucose	0	0	0
R73.9	10	Hyperglycemia, unspecified	0	0	0
R74.0	10	Nonspecific elevation of levels of transaminase and lactic acid dehydrogenase [LDH]	0	0	0
R76.11	10	Nonspecific reaction to tuberculin skin test without active tuberculosis	0	0	0
R76.12	10	Nonspecific reaction to cell mediated immunity measurement of gamma interferon antigen response without active tuberculosis	0	0	0
R76.8	10	Other specified abnormal immunological findings in serum	0	1	1
R78.71	10	Abnormal lead level in blood	0	0	0
R78.81	10	Bacteremia	1	0	1
R79.1	10	Abnormal coagulation profile	0	0	0
R79.82	10	Elevated C-reactive protein (CRP)	0	1	1
R79.9	10	Abnormal finding of blood chemistry, unspecified	0	0	0
R80.9	10	Proteinuria, unspecified	0	0	0
R82.71	10	Bacteriuria	1	0	1
R82.90	10	Unspecified abnormal findings in urine	0	0	0
R82.99	10	Other abnormal findings in urine	0	0	0
R93.0	10	Abnormal findings on diagnostic imaging of skull and head, not elsewhere classified	0	0	0
R93.8	10	Abnormal findings on diagnostic imaging of other specified body structures	0	0	0
R94.120	10	Abnormal auditory function study	0	0	0
R94.128	10	Abnormal results of other function studies of ear and other special senses	0	0	0
S00.01XA	10	Abrasion of scalp, initial encounter	0	0	0
S00.03XA	10	Contusion of scalp, initial encounter	0	0	0
S00.06XA	10	Insect bite (nonvenomous) of scalp, initial encounter	0	0	0
S00.11XA	10	Contusion of right eyelid and periocular area, initial encounter	0	0	0
S00.212A	10	Abrasion of left eyelid and periocular area, initial encounter	0	0	0
S00.261A	10	Insect bite (nonvenomous) of right eyelid and periocular area, initial encounter	0	0	0
S00.262A	10	Insect bite (nonvenomous) of left eyelid and periocular area, initial encounter	0	0	0
S00.271A	10	Other superficial bite of right eyelid and periocular area, initial encounter	0	0	0
S00.31XA	10	Abrasion of nose, initial encounter	0	0	0
S00.31XD	10	Abrasion of nose, subsequent encounter	0	0	0
S00.33XA	10	Contusion of nose, initial encounter	0	0	0
S00.411A	10	Abrasion of right ear, initial encounter	0	0	0
S00.461A	10	Insect bite (nonvenomous) of right ear, initial encounter	0	0	0
S00.511A	10	Abrasion of lip, initial encounter	0	0	0
S00.531A	10	Contusion of lip, initial encounter	0	0	0
S00.81XA	10	Abrasion of other part of head, initial encounter	0	0	0
S00.83XA	10	Contusion of other part of head, initial encounter	0	0	0
S00.83XD	10	Contusion of other part of head, subsequent encounter	0	0	0
S00.86XA	10	Insect bite (nonvenomous) of other part of head, initial encounter	0	0	0
S00.90XA	10	Unspecified superficial injury of unspecified part of head, initial encounter	0	0	0
S01.01XA	10	Laceration without foreign body of scalp, initial encounter	0	0	0
S01.01XD	10	Laceration without foreign body of scalp, subsequent encounter	0	0	0
S01.111A	10	Laceration without foreign body of right eyelid and periocular area, initial encounter	0	0	0
S01.112A	10	Laceration without foreign body of left eyelid and periocular area, initial encounter	0	0	0
S01.312A	10	Laceration without foreign body of left ear, initial encounter	0	0	0
S01.511A	10	Laceration without foreign body of lip, initial encounter	0	0	0
S01.81XA	10	Laceration without foreign body of other part of head, initial encounter	0	0	0
S01.85XD	10	Open bite of other part of head, subsequent encounter	0	0	0
S02.0XXA	10	Fracture of vault of skull, initial encounter for closed fracture	0	0	0
S02.0XXD	10	Fracture of vault of skull, subsequent encounter for fracture with routine healing	0	0	0
S02.5XXA	10	Fracture of tooth (traumatic), initial encounter for closed fracture	0	0	0
S03.40XA	10	Sprain of jaw, unspecified side, initial encounter	0	0	0
S05.01XA	10	Injury of conjunctiva and corneal abrasion without foreign body, right eye, initial encounter	0	0	0
S06.0X0A	10	Concussion without loss of consciousness, initial encounter	0	0	0
S06.0X0D	10	Concussion without loss of consciousness, subsequent encounter	0	0	0
S06.0X9A	10	Concussion with loss of consciousness of unspecified duration, initial encounter	0	0	0
S06.0X9D	10	Concussion with loss of consciousness of unspecified duration, subsequent encounter	0	0	0
S09.8XXA	10	Other specified injuries of head, initial encounter	0	0	0
S09.90XA	10	Unspecified injury of head, initial encounter	0	0	0
S09.90XD	10	Unspecified injury of head, subsequent encounter	0	0	0
S09.91XA	10	Unspecified injury of ear, initial encounter	0	0	0
S09.93XA	10	Unspecified injury of face, initial encounter	0	0	0
S09.93XD	10	Unspecified injury of face, subsequent encounter	0	0	0
S16.1XXA	10	Strain of muscle, fascia and tendon at neck level, initial encounter	0	0	0
S20.211A	10	Contusion of right front wall of thorax, initial encounter	0	0	0
S20.222A	10	Contusion of left back wall of thorax, initial encounter	0	0	0
S29.011A	10	Strain of muscle and tendon of front wall of thorax, initial encounter	0	0	0
S29.9XXA	10	Unspecified injury of thorax, initial encounter	0	0	0
S30.1XXA	10	Contusion of abdominal wall, initial encounter	0	0	0
S30.814A	10	Abrasion of vagina and vulva, initial encounter	0	0	0
S30.826A	10	Blister (nonthermal) of unspecified external genital organs, female, initial encounter	0	0	0
S30.860A	10	Insect bite (nonvenomous) of lower back and pelvis, initial encounter	0	0	0
S31.41XA	10	Laceration without foreign body of vagina and vulva, initial encounter	0	0	0
S39.012A	10	Strain of muscle, fascia and tendon of lower back, initial encounter	0	0	0
S39.81XA	10	Other specified injuries of abdomen, initial encounter	0	0	0
S39.83XA	10	Other specified injuries of pelvis, initial encounter	0	0	0
S39.92XA	10	Unspecified injury of lower back, initial encounter	0	0	0
S40.019S	10	Contusion of unspecified shoulder, sequela	0	0	0
S40.022A	10	Contusion of left upper arm, initial encounter	0	0	0
S40.861A	10	Insect bite (nonvenomous) of right upper arm, initial encounter	0	0	0
S40.862A	10	Insect bite (nonvenomous) of left upper arm, initial encounter	0	0	0
S41.101A	10	Unspecified open wound of right upper arm, initial encounter	0	0	0
S41.102A	10	Unspecified open wound of left upper arm, initial encounter	0	0	0
S42.001A	10	Fracture of unspecified part of right clavicle, initial encounter for closed fracture	0	0	0
S42.022A	10	Displaced fracture of shaft of left clavicle, initial encounter for closed fracture	0	0	0
S42.209A	10	Unspecified fracture of upper end of unspecified humerus, initial encounter for closed fracture	0	0	0
S42.224A	10	2-part nondisplaced fracture of surgical neck of right humerus, initial encounter for closed fracture	0	0	0
S42.301A	10	Unspecified fracture of shaft of humerus, right arm, initial encounter for closed fracture	0	0	0
S42.302D	10	Unspecified fracture of shaft of humerus, left arm, subsequent encounter for fracture with routine healing	0	0	0
S42.309A	10	Unspecified fracture of shaft of humerus, unspecified arm, initial encounter for closed fracture	0	0	0
S42.402A	10	Unspecified fracture of lower end of left humerus, initial encounter for closed fracture	0	0	0
S42.412A	10	Displaced simple supracondylar fracture without intercondylar fracture of left humerus, initial encounter for closed fracture	0	0	0
S42.412D	10	Displaced simple supracondylar fracture without intercondylar fracture of left humerus, subsequent encounter for fracture with routine healing	0	0	0
S42.413A	10	Displaced simple supracondylar fracture without intercondylar fracture of unspecified humerus, initial encounter for closed fracture	0	0	0
S42.421A	10	Displaced comminuted supracondylar fracture without intercondylar fracture of right humerus, initial encounter for closed fracture	0	0	0
S42.422A	10	Displaced comminuted supracondylar fracture without intercondylar fracture of left humerus, initial encounter for closed fracture	0	0	0
S50.861A	10	Insect bite (nonvenomous) of right forearm, initial encounter	0	0	0
S51.852A	10	Open bite of left forearm, initial encounter	0	0	0
S52.302D	10	Unspecified fracture of shaft of left radius, subsequent encounter for closed fracture with routine healing	0	0	0
S52.309A	10	Unspecified fracture of shaft of unspecified radius, initial encounter for closed fracture	0	0	0
S52.322A	10	Displaced transverse fracture of shaft of left radius, initial encounter for closed fracture	0	0	0
S52.332A	10	Displaced oblique fracture of shaft of left radius, initial encounter for closed fracture	0	0	0
S52.501A	10	Unspecified fracture of the lower end of right radius, initial encounter for closed fracture	0	0	0
S52.501D	10	Unspecified fracture of the lower end of right radius, subsequent encounter for closed fracture with routine healing	0	0	0
S52.502A	10	Unspecified fracture of the lower end of left radius, initial encounter for closed fracture	0	0	0
S52.502D	10	Unspecified fracture of the lower end of left radius, subsequent encounter for closed fracture with routine healing	0	0	0
S52.509A	10	Unspecified fracture of the lower end of unspecified radius, initial encounter for closed fracture	0	0	0
S52.521A	10	Torus fracture of lower end of right radius, initial encounter for closed fracture	0	0	0
S52.529A	10	Torus fracture of lower end of unspecified radius, initial encounter for closed fracture	0	0	0
S52.539S	10	Colles' fracture of unspecified radius, sequela	0	0	0
S52.551A	10	Other extraarticular fracture of lower end of right radius, initial encounter for closed fracture	0	0	0
S52.552D	10	Other extraarticular fracture of lower end of left radius, subsequent encounter for closed fracture with routine healing	0	0	0
S52.609A	10	Unspecified fracture of lower end of unspecified ulna, initial encounter for closed fracture	0	0	0
S52.612D	10	Displaced fracture of left ulna styloid process, subsequent encounter for closed fracture with routine healing	0	0	0
S52.629A	10	Torus fracture of lower end of unspecified ulna, initial encounter for closed fracture	0	0	0
S52.691A	10	Other fracture of lower end of right ulna, initial encounter for closed fracture	0	0	0
S52.90XA	10	Unspecified fracture of unspecified forearm, initial encounter for closed fracture	0	0	0
S52.90XD	10	Unspecified fracture of unspecified forearm, subsequent encounter for closed fracture with routine healing	0	0	0
S52.91XD	10	Unspecified fracture of right forearm, subsequent encounter for closed fracture with routine healing	0	0	0
S52.92XA	10	Unspecified fracture of left forearm, initial encounter for closed fracture	0	0	0
S52.92XD	10	Unspecified fracture of left forearm, subsequent encounter for closed fracture with routine healing	0	0	0
S56.911A	10	Strain of unspecified muscles, fascia and tendons at forearm level, right arm, initial encounter	0	0	0
S59.211A	10	Salter-Harris Type I physeal fracture of lower end of radius, right arm, initial encounter for closed fracture	0	0	0
S60.031A	10	Contusion of right middle finger without damage to nail, initial encounter	0	0	0
S60.032A	10	Contusion of left middle finger without damage to nail, initial encounter	0	0	0
S60.211A	10	Contusion of right wrist, initial encounter	0	0	0
S60.466A	10	Insect bite (nonvenomous) of right little finger, initial encounter	0	0	0
S60.862A	10	Insect bite (nonvenomous) of left wrist, initial encounter	0	0	0
S61.216A	10	Laceration without foreign body of right little finger without damage to nail, initial encounter	0	0	0
S61.219A	10	Laceration without foreign body of unspecified finger without damage to nail, initial encounter	0	0	0
S61.219D	10	Laceration without foreign body of unspecified finger without damage to nail, subsequent encounter	0	0	0
S61.256A	10	Open bite of right little finger without damage to nail, initial encounter	0	0	0
S61.319A	10	Laceration without foreign body of unspecified finger with damage to nail, initial encounter	0	0	0
S61.451A	10	Open bite of right hand, initial encounter	0	0	0
S61.452A	10	Open bite of left hand, initial encounter	0	0	0
S61.459A	10	Open bite of unspecified hand, initial encounter	0	0	0
S62.309D	10	Unspecified fracture of unspecified metacarpal bone, subsequent encounter for fracture with routine healing	0	0	0
S62.325A	10	Displaced fracture of shaft of fourth metacarpal bone, left hand, initial encounter for closed fracture	0	0	0
S62.600A	10	Fracture of unspecified phalanx of right index finger, initial encounter for closed fracture	0	0	0
S62.604D	10	Fracture of unspecified phalanx of right ring finger, subsequent encounter for fracture with routine healing	0	0	0
S62.608A	10	Fracture of unspecified phalanx of other finger, initial encounter for closed fracture	0	0	0
S62.609A	10	Fracture of unspecified phalanx of unspecified finger, initial encounter for closed fracture	0	0	0
S62.614A	10	Displaced fracture of proximal phalanx of right ring finger, initial encounter for closed fracture	0	0	0
S62.616A	10	Displaced fracture of proximal phalanx of right little finger, initial encounter for closed fracture	0	0	0
S62.616D	10	Displaced fracture of proximal phalanx of right little finger, subsequent encounter for fracture with routine healing	0	0	0
S62.618A	10	Displaced fracture of proximal phalanx of other finger, initial encounter for closed fracture	0	0	0
S62.639D	10	Displaced fracture of distal phalanx of unspecified finger, subsequent encounter for fracture with routine healing	0	0	0
S62.642A	10	Nondisplaced fracture of proximal phalanx of right middle finger, initial encounter for closed fracture	0	0	0
S62.643A	10	Nondisplaced fracture of proximal phalanx of left middle finger, initial encounter for closed fracture	0	0	0
S62.645A	10	Nondisplaced fracture of proximal phalanx of left ring finger, initial encounter for closed fracture	0	0	0
S62.645D	10	Nondisplaced fracture of proximal phalanx of left ring finger, subsequent encounter for fracture with routine healing	0	0	0
S62.650A	10	Nondisplaced fracture of medial phalanx of right index finger, initial encounter for closed fracture	0	0	0
S62.650D	10	Nondisplaced fracture of medial phalanx of right index finger, subsequent encounter for fracture with routine healing	0	0	0
S62.662D	10	Nondisplaced fracture of distal phalanx of right middle finger, subsequent encounter for fracture with routine healing	0	0	0
S62.663A	10	Nondisplaced fracture of distal phalanx of left middle finger, initial encounter for closed fracture	0	0	0
S62.92XD	10	Unspecified fracture of left wrist and hand, subsequent encounter for fracture with routine healing	0	0	0
S63.259A	10	Unspecified dislocation of unspecified finger, initial encounter	0	0	0
S63.501A	10	Unspecified sprain of right wrist, initial encounter	0	0	0
S63.610A	10	Unspecified sprain of right index finger, initial encounter	0	0	0
S63.613A	10	Unspecified sprain of left middle finger, initial encounter	0	0	0
S63.615A	10	Unspecified sprain of left ring finger, initial encounter	0	0	0
S69.90XA	10	Unspecified injury of unspecified wrist, hand and finger(s), initial encounter	0	0	0
S69.91XA	10	Unspecified injury of right wrist, hand and finger(s), initial encounter	0	0	0
S69.92XA	10	Unspecified injury of left wrist, hand and finger(s), initial encounter	0	0	0
S69.92XD	10	Unspecified injury of left wrist, hand and finger(s), subsequent encounter	0	0	0
S70.10XA	10	Contusion of unspecified thigh, initial encounter	0	0	0
S70.362A	10	Insect bite (nonvenomous), left thigh, initial encounter	0	0	0
S71.151A	10	Open bite, right thigh, initial encounter	0	0	0
S71.152A	10	Open bite, left thigh, initial encounter	0	0	0
S72.401A	10	Unspecified fracture of lower end of right femur, initial encounter for closed fracture	0	0	0
S72.471A	10	Torus fracture of lower end of right femur, initial encounter for closed fracture	0	0	0
S72.471D	10	Torus fracture of lower end of right femur, subsequent encounter for fracture with routine healing	0	0	0
S72.91XA	10	Unspecified fracture of right femur, initial encounter for closed fracture	0	0	0
S80.02XA	10	Contusion of left knee, initial encounter	0	0	0
S80.11XA	10	Contusion of right lower leg, initial encounter	0	0	0
S80.819A	10	Abrasion, unspecified lower leg, initial encounter	0	0	0
S80.862A	10	Insect bite (nonvenomous), left lower leg, initial encounter	0	0	0
S81.009A	10	Unspecified open wound, unspecified knee, initial encounter	0	0	0
S82.209A	10	Unspecified fracture of shaft of unspecified tibia, initial encounter for closed fracture	0	0	0
S82.244D	10	Nondisplaced spiral fracture of shaft of right tibia, subsequent encounter for closed fracture with routine healing	0	0	0
S82.291A	10	Other fracture of shaft of right tibia, initial encounter for closed fracture	0	0	0
S82.301A	10	Unspecified fracture of lower end of right tibia, initial encounter for closed fracture	0	0	0
S82.391S	10	Other fracture of lower end of right tibia, sequela	0	0	0
S82.61XA	10	Displaced fracture of lateral malleolus of right fibula, initial encounter for closed fracture	0	0	0
S82.831D	10	Other fracture of upper and lower end of right fibula, subsequent encounter for closed fracture with routine healing	0	0	0
S82.839A	10	Other fracture of upper and lower end of unspecified fibula, initial encounter for closed fracture	0	0	0
S82.891A	10	Other fracture of right lower leg, initial encounter for closed fracture	0	0	0
S82.899A	10	Other fracture of unspecified lower leg, initial encounter for closed fracture	0	0	0
S83.005A	10	Unspecified dislocation of left patella, initial encounter	0	0	0
S83.012A	10	Lateral subluxation of left patella, initial encounter	0	0	0
S83.402A	10	Sprain of unspecified collateral ligament of left knee, initial encounter	0	0	0
S83.412A	10	Sprain of medial collateral ligament of left knee, initial encounter	0	0	0
S83.512A	10	Sprain of anterior cruciate ligament of left knee, initial encounter	0	0	0
S83.92XD	10	Sprain of unspecified site of left knee, subsequent encounter	0	0	0
S89.131A	10	Salter-Harris Type III physeal fracture of lower end of right tibia, initial encounter for closed fracture	0	0	0
S89.90XA	10	Unspecified injury of unspecified lower leg, initial encounter	0	0	0
S90.01XA	10	Contusion of right ankle, initial encounter	0	0	0
S90.445A	10	External constriction, left lesser toe(s), initial encounter	0	0	0
S90.851A	10	Superficial foreign body, right foot, initial encounter	0	0	0
S91.111A	10	Laceration without foreign body of right great toe without damage to nail, initial encounter	0	0	0
S91.209A	10	Unspecified open wound of unspecified toe(s) with damage to nail, initial encounter	0	0	0
S91.301S	10	Unspecified open wound, right foot, sequela	0	0	0
S93.401A	10	Sprain of unspecified ligament of right ankle, initial encounter	0	0	0
S93.401D	10	Sprain of unspecified ligament of right ankle, subsequent encounter	0	0	0
S93.402A	10	Sprain of unspecified ligament of left ankle, initial encounter	0	0	0
S93.402S	10	Sprain of unspecified ligament of left ankle, sequela	0	0	0
S93.601A	10	Unspecified sprain of right foot, initial encounter	0	0	0
S93.602A	10	Unspecified sprain of left foot, initial encounter	0	0	0
S97.81XA	10	Crushing injury of right foot, initial encounter	0	0	0
S99.221A	10	Salter-Harris Type II physeal fracture of phalanx of right toe, initial encounter for closed fracture	0	0	0
S99.912A	10	Unspecified injury of left ankle, initial encounter	0	0	0
S99.919A	10	Unspecified injury of unspecified ankle, initial encounter	0	0	0
S99.922A	10	Unspecified injury of left foot, initial encounter	0	0	0
T07.XXXA	10	Unspecified multiple injuries, initial encounter	0	0	0
T14.8	10	Other injury of unspecified body region	0	0	0
T14.8XXA	10	Other injury of unspecified body region, initial encounter	0	0	0
T14.90	10	Injury, unspecified	0	0	0
T16.1XXA	10	Foreign body in right ear, initial encounter	0	0	0
T16.2XXA	10	Foreign body in left ear, initial encounter	0	0	0
T16.2XXS	10	Foreign body in left ear, sequela	0	0	0
T17.0XXA	10	Foreign body in nasal sinus, initial encounter	0	0	0
T17.1XXA	10	Foreign body in nostril, initial encounter	0	0	0
T18.198A	10	Other foreign object in esophagus causing other injury, initial encounter	0	0	0
T18.9XXA	10	Foreign body of alimentary tract, part unspecified, initial encounter	0	0	0
T21.12XA	10	Burn of first degree of abdominal wall, initial encounter	0	0	0
T22.211A	10	Burn of second degree of right forearm, initial encounter	0	0	0
T30.0	10	Burn of unspecified body region, unspecified degree	0	0	0
T36.0X1A	10	Poisoning by penicillins, accidental (unintentional), initial encounter	0	0	0
T36.0X5A	10	Adverse effect of penicillins, initial encounter	0	0	0
T36.95XA	10	Adverse effect of unspecified systemic antibiotic, initial encounter	0	0	0
T38.0X5A	10	Adverse effect of glucocorticoids and synthetic analogues, initial encounter	0	0	0
T40.7X1A	10	Poisoning by cannabis (derivatives), accidental (unintentional), initial encounter	0	0	0
T41.205A	10	Adverse effect of unspecified general anesthetics, initial encounter	0	0	0
T46.5X5A	10	Adverse effect of other antihypertensive drugs, initial encounter	0	0	0
T48.6X5A	10	Adverse effect of antiasthmatics, initial encounter	0	1	1
T49.1X6A	10	Underdosing of antipruritics, initial encounter	0	0	0
T50.901A	10	Poisoning by unspecified drugs, medicaments and biological substances, accidental (unintentional), initial encounter	0	0	0
T50.Z95A	10	Adverse effect of other vaccines and biological substances, initial encounter	0	0	0
T58.91XA	10	Toxic effect of carbon monoxide from unspecified source, accidental (unintentional), initial encounter	0	0	0
T62.91XA	10	Toxic effect of unspecified noxious substance eaten as food, accidental (unintentional), initial encounter	0	0	0
T63.304A	10	Toxic effect of unspecified spider venom, undetermined, initial encounter	0	0	0
T63.441A	10	Toxic effect of venom of bees, accidental (unintentional), initial encounter	0	0	0
T65.891A	10	Toxic effect of other specified substances, accidental (unintentional), initial encounter	0	0	0
T74.11XA	10	Adult physical abuse, confirmed, initial encounter	0	0	0
T74.12XA	10	Child physical abuse, confirmed, initial encounter	0	0	0
T74.12XS	10	Child physical abuse, confirmed, sequela	0	0	0
T74.21XA	10	Adult sexual abuse, confirmed, initial encounter	0	0	0
T74.22XA	10	Child sexual abuse, confirmed, initial encounter	0	0	0
T74.32XA	10	Child psychological abuse, confirmed, initial encounter	0	0	0
T74.32XD	10	Child psychological abuse, confirmed, subsequent encounter	0	0	0
T74.32XS	10	Child psychological abuse, confirmed, sequela	0	0	0
T74.91XA	10	Unspecified adult maltreatment, confirmed, initial encounter	0	0	0
T74.92XA	10	Unspecified child maltreatment, confirmed, initial encounter	0	0	0
T75.3XXD	10	Motion sickness, subsequent encounter	0	0	0
T76.92XA	10	Unspecified child maltreatment, suspected, initial encounter	0	0	0
T78.00XA	10	Anaphylactic reaction due to unspecified food, initial encounter	0	1	1
T78.01XA	10	Anaphylactic reaction due to peanuts, initial encounter	0	1	1
T78.1XXA	10	Other adverse food reactions, not elsewhere classified, initial encounter	0	0	0
T78.2XXA	10	Anaphylactic shock, unspecified, initial encounter	0	1	1
T78.2XXD	10	Anaphylactic shock, unspecified, subsequent encounter	0	1	1
T78.2XXS	10	Anaphylactic shock, unspecified, sequela	0	1	1
T78.40XA	10	Allergy, unspecified, initial encounter	0	1	1
T78.40XD	10	Allergy, unspecified, subsequent encounter	0	1	1
T80.30XA	10	ABO incompatibility reaction due to transfusion of blood or blood products, unspecified, initial encounter	0	0	0
T81.4XXA	10	Infection following a procedure, initial encounter	1	0	1
T85.838A	10	Hemorrhage due to other internal prosthetic devices, implants and grafts, initial encounter	0	0	0
T88.7XXA	10	Unspecified adverse effect of drug or medicament, initial encounter	0	0	0
V00.821A	10	Fall from babystroller, initial encounter	0	0	0
V09.9XXA	10	Pedestrian injured in unspecified transport accident, initial encounter	0	0	0
V29.9XXA	10	Motorcycle rider (driver) (passenger) injured in unspecified traffic accident, initial encounter	0	0	0
V89.2XXA	10	Person injured in unspecified motor-vehicle accident, traffic, initial encounter	0	0	0
W01.0XXA	10	Fall on same level from slipping, tripping and stumbling without subsequent striking against object, initial encounter	0	0	0
W01.190A	10	Fall on same level from slipping, tripping and stumbling with subsequent striking against furniture, initial encounter	0	0	0
W04.XXXA	10	Fall while being carried or supported by other persons, initial encounter	0	0	0
W06.XXXA	10	Fall from bed, initial encounter	0	0	0
W07.XXXA	10	Fall from chair, initial encounter	0	0	0
W08.XXXA	10	Fall from other furniture, initial encounter	0	0	0
W09.0XXA	10	Fall on or from playground slide, initial encounter	0	0	0
W09.1XXA	10	Fall from playground swing, initial encounter	0	0	0
W09.2XXA	10	Fall on or from jungle gym, initial encounter	0	0	0
W10.8XXA	10	Fall (on) (from) other stairs and steps, initial encounter	0	0	0
W10.9XXA	10	Fall (on) (from) unspecified stairs and steps, initial encounter	0	0	0
W17.89XA	10	Other fall from one level to another, initial encounter	0	0	0
W18.09XA	10	Striking against other object with subsequent fall, initial encounter	0	0	0
W18.30XA	10	Fall on same level, unspecified, initial encounter	0	0	0
W18.39XA	10	Other fall on same level, initial encounter	0	0	0
W19.XXXA	10	Unspecified fall, initial encounter	0	0	0
W20.8XXA	10	Other cause of strike by thrown, projected or falling object, initial encounter	0	0	0
W21.05XA	10	Struck by basketball, initial encounter	0	0	0
W22.03XA	10	Walked into furniture, initial encounter	0	0	0
W22.8XXA	10	Striking against or struck by other objects, initial encounter	0	0	0
W23.0XXA	10	Caught, crushed, jammed, or pinched between moving objects, initial encounter	0	0	0
W39.XXXA	10	Discharge of firework, initial encounter	0	0	0
W45.0XXA	10	Nail entering through skin, initial encounter	0	0	0
W45.8XXA	10	Other foreign body or object entering through skin, initial encounter	0	0	0
W49.01XA	10	Hair causing external constriction, initial encounter	0	0	0
W51.XXXA	10	Accidental striking against or bumped into by another person, initial encounter	0	0	0
W54.0XXA	10	Bitten by dog, initial encounter	0	0	0
W54.0XXD	10	Bitten by dog, subsequent encounter	0	0	0
W54.0XXS	10	Bitten by dog, sequela	0	0	0
W57.XXXA	10	Bitten or stung by nonvenomous insect and other nonvenomous arthropods, initial encounter	0	0	0
W57.XXXS	10	Bitten or stung by nonvenomous insect and other nonvenomous arthropods, sequela	0	0	0
X16.XXXA	10	Contact with hot heating appliances, radiators and pipes, initial encounter	0	0	0
X50.0XXA	10	Overexertion from strenuous movement or load, initial encounter	0	0	0
X50.1XXA	10	Overexertion from prolonged static or awkward postures, initial encounter	0	0	0
X58.XXXA	10	Exposure to other specified factors, initial encounter	0	0	0
X58.XXXD	10	Exposure to other specified factors, subsequent encounter	0	0	0
X78.9XXA	10	Intentional self-harm by unspecified sharp object, initial encounter	0	0	0
Y04.2XXA	10	Assault by strike against or bumped into by another person, initial encounter	0	0	0
Y07.11	10	Biological father, perpetrator of maltreatment and neglect	0	0	0
Y09	10	Assault by unspecified means	0	0	0
Y92.002	10	Bathroom of unspecified non-institutional (private) residence single-family (private) house as the place of occurrence of the external cause	0	0	0
Y92.009	10	Unspecified place in unspecified non-institutional (private) residence as the place of occurrence of the external cause	0	0	0
Y92.019	10	Unspecified place in single-family (private) house as the place of occurrence of the external cause	0	0	0
Y92.098	10	Other place in other non-institutional residence as the place of occurrence of the external cause	0	0	0
Y92.199	10	Unspecified place in other specified residential institution as the place of occurrence of the external cause	0	0	0
Y92.211	10	Elementary school as the place of occurrence of the external cause	0	0	0
Y92.218	10	Other school as the place of occurrence of the external cause	0	0	0
Y92.219	10	Unspecified school as the place of occurrence of the external cause	0	0	0
Y92.230	10	Patient room in hospital as the place of occurrence of the external cause	0	0	0
Y92.322	10	Soccer field as the place of occurrence of the external cause	0	0	0
Y92.410	10	Unspecified street and highway as the place of occurrence of the external cause	0	0	0
Y92.414	10	Local residential or business street as the place of occurrence of the external cause	0	0	0
Y92.511	10	Restaurant or cafe as the place of occurrence of the external cause	0	0	0
Y92.59	10	Other trade areas as the place of occurrence of the external cause	0	0	0
Y92.830	10	Public park as the place of occurrence of the external cause	0	0	0
Y92.838	10	Other recreation area as the place of occurrence of the external cause	0	0	0
Y92.89	10	Other specified places as the place of occurrence of the external cause	0	0	0
Y92.9	10	Unspecified place or not applicable	0	0	0
Y93.01	10	Activity, walking, marching and hiking	0	0	0
Y93.02	10	Activity, running	0	0	0
Y93.61	10	Activity, american tackle football	0	0	0
Y93.66	10	Activity, soccer	0	0	0
Y93.67	10	Activity, basketball	0	0	0
Y93.89	10	Activity, other specified	0	0	0
Y93.9	10	Activity, unspecified	0	0	0
Y93.B9	10	Activity, other involving muscle strengthening exercises	0	0	0
Y99.0	10	Civilian activity done for income or pay	0	0	0
Y99.8	10	Other external cause status	0	0	0
Y99.9	10	Unspecified external cause status	0	0	0
Z00.00	10	Encounter for general adult medical examination without abnormal findings	0	0	0
Z00.01	10	Encounter for general adult medical examination with abnormal findings	0	0	0
Z00.110	10	Health examination for newborn under 8 days old	0	0	0
Z00.111	10	Health examination for newborn 8 to 28 days old	0	0	0
Z00.121	10	Encounter for routine child health examination with abnormal findings	0	0	0
Z00.129	10	Encounter for routine child health examination without abnormal findings	0	0	0
Z00.3	10	Encounter for examination for adolescent development state	0	0	0
Z00.8	10	Encounter for other general examination	0	0	0
Z01.00	10	Encounter for examination of eyes and vision without abnormal findings	0	0	0
Z01.01	10	Encounter for examination of eyes and vision with abnormal findings	0	0	0
Z01.10	10	Encounter for examination of ears and hearing without abnormal findings	0	0	0
Z01.110	10	Encounter for hearing examination following failed hearing screening	0	0	0
Z01.118	10	Encounter for examination of ears and hearing with other abnormal findings	0	0	0
Z01.20	10	Encounter for dental examination and cleaning without abnormal findings	0	0	0
Z01.21	10	Encounter for dental examination and cleaning with abnormal findings	0	0	0
Z01.30	10	Encounter for examination of blood pressure without abnormal findings	0	0	0
Z01.419	10	Encounter for gynecological examination (general) (routine) without abnormal findings	0	0	0
Z01.818	10	Encounter for other preprocedural examination	0	0	0
Z01.89	10	Encounter for other specified special examinations	0	0	0
Z02.0	10	Encounter for examination for admission to educational institution	0	0	0
Z02.5	10	Encounter for examination for participation in sport	0	0	0
Z02.89	10	Encounter for other administrative examinations	0	0	0
Z02.9	10	Encounter for administrative examinations, unspecified	0	0	0
Z03.89	10	Encounter for observation for other suspected diseases and conditions ruled out	0	0	0
Z04.3	10	Encounter for examination and observation following other accident	0	0	0
Z04.42	10	Encounter for examination and observation following alleged child rape	0	0	0
Z04.8	10	Encounter for examination and observation for other specified reasons	0	0	0
Z04.9	10	Encounter for examination and observation for unspecified reason	0	0	0
Z05.1	10	Observation and evaluation of newborn for suspected infectious condition ruled out	0	0	0
Z09	10	Encounter for follow-up examination after completed treatment for conditions other than malignant neoplasm	0	0	0
Z11.1	10	Encounter for screening for respiratory tuberculosis	0	0	0
Z11.3	10	Encounter for screening for infections with a predominantly sexual mode of transmission	0	0	0
Z13.0	10	Encounter for screening for diseases of the blood and blood-forming organs and certain disorders involving the immune mechanism	0	0	0
Z13.1	10	Encounter for screening for diabetes mellitus	0	0	0
Z13.29	10	Encounter for screening for other suspected endocrine disorder	0	0	0
Z13.4	10	Encounter for screening for certain developmental disorders in childhood	0	0	0
Z13.828	10	Encounter for screening for other musculoskeletal disorder	0	0	0
Z13.88	10	Encounter for screening for disorder due to exposure to contaminants	0	0	0
Z13.89	10	Encounter for screening for other disorder	0	0	0
Z14.8	10	Genetic carrier of other disease	0	0	0
Z16.10	10	Resistance to unspecified beta lactam antibiotics	0	0	0
Z20.1	10	Contact with and (suspected) exposure to tuberculosis	0	0	0
Z20.7	10	Contact with and (suspected) exposure to pediculosis, acariasis and other infestations	0	0	0
Z20.820	10	Contact with and (suspected) exposure to varicella	0	0	0
Z20.828	10	Contact with and (suspected) exposure to other viral communicable diseases	0	0	0
Z20.89	10	Contact with and (suspected) exposure to other communicable diseases	0	0	0
Z23	10	Encounter for immunization	0	0	0
Z28.01	10	Immunization not carried out because of acute illness of patient	0	0	0
Z28.1	10	Immunization not carried out because of patient decision for reasons of belief or group pressure	0	0	0
Z28.20	10	Immunization not carried out because of patient decision for unspecified reason	0	0	0
Z28.21	10	Immunization not carried out because of patient refusal	0	0	0
Z28.3	10	Underimmunization status	0	0	0
Z28.82	10	Immunization not carried out because of caregiver refusal	0	0	0
Z28.89	10	Immunization not carried out for other reason	0	0	0
Z28.9	10	Immunization not carried out for unspecified reason	0	0	0
Z29.11	10	Encounter for prophylactic immunotherapy for respiratory syncytial virus (RSV)	0	0	0
Z29.3	10	Encounter for prophylactic fluoride administration	0	0	0
Z30.011	10	Encounter for initial prescription of contraceptive pills	0	0	0
Z30.012	10	Encounter for prescription of emergency contraception	0	0	0
Z30.013	10	Encounter for initial prescription of injectable contraceptive	0	0	0
Z30.017	10	Encounter for initial prescription of implantable subdermal contraceptive	0	0	0
Z30.09	10	Encounter for other general counseling and advice on contraception	0	0	0
Z30.40	10	Encounter for surveillance of contraceptives, unspecified	0	0	0
Z30.41	10	Encounter for surveillance of contraceptive pills	0	0	0
Z30.42	10	Encounter for surveillance of injectable contraceptive	0	0	0
Z30.430	10	Encounter for insertion of intrauterine contraceptive device	0	0	0
Z30.431	10	Encounter for routine checking of intrauterine contraceptive device	0	0	0
Z30.46	10	Encounter for surveillance of implantable subdermal contraceptive	0	0	0
Z30.8	10	Encounter for other contraceptive management	0	0	0
Z30.9	10	Encounter for contraceptive management, unspecified	0	0	0
Z32.01	10	Encounter for pregnancy test, result positive	0	0	0
Z32.02	10	Encounter for pregnancy test, result negative	0	0	0
Z33.1	10	Pregnant state, incidental	0	0	0
Z33.2	10	Encounter for elective termination of pregnancy	0	0	0
Z34.00	10	Encounter for supervision of normal first pregnancy, unspecified trimester	0	0	0
Z34.03	10	Encounter for supervision of normal first pregnancy, third trimester	0	0	0
Z34.80	10	Encounter for supervision of other normal pregnancy, unspecified trimester	0	0	0
Z34.90	10	Encounter for supervision of normal pregnancy, unspecified, unspecified trimester	0	0	0
Z37.0	10	Single live birth	0	0	0
Z38.00	10	Single liveborn infant, delivered vaginally	0	0	0
Z38.01	10	Single liveborn infant, delivered by cesarean	0	0	0
Z38.2	10	Single liveborn infant, unspecified as to place of birth	0	0	0
Z38.30	10	Twin liveborn infant, delivered vaginally	0	0	0
Z39.2	10	Encounter for routine postpartum follow-up	0	0	0
Z3A.00	10	Weeks of gestation of pregnancy not specified	0	0	0
Z3A.13	10	13 weeks gestation of pregnancy	0	0	0
Z3A.39	10	39 weeks gestation of pregnancy	0	0	0
Z3A.40	10	40 weeks gestation of pregnancy	0	0	0
Z41.2	10	Encounter for routine and ritual male circumcision	0	0	0
Z41.8	10	Encounter for other procedures for purposes other than remedying health state	0	0	0
Z46.82	10	Encounter for fitting and adjustment of non-vascular catheter	0	0	0
Z48.02	10	Encounter for removal of sutures	0	0	0
Z51.89	10	Encounter for other specified aftercare	0	0	0
Z53.1	10	Procedure and treatment not carried out because of patient's decision for reasons of belief and group pressure	0	0	0
Z53.21	10	Procedure and treatment not carried out due to patient leaving prior to being seen by health care provider	0	0	0
Z53.29	10	Procedure and treatment not carried out because of patient's decision for other reasons	0	0	0
Z53.8	10	Procedure and treatment not carried out for other reasons	0	0	0
Z55.0	10	Illiteracy and low-level literacy	0	0	0
Z55.3	10	Underachievement in school	0	0	0
Z55.8	10	Other problems related to education and literacy	0	0	0
Z55.9	10	Problems related to education and literacy, unspecified	0	0	0
Z56.0	10	Unemployment, unspecified	0	0	0
Z56.89	10	Other problems related to employment	0	0	0
Z56.9	10	Unspecified problems related to employment	0	0	0
Z59.0	10	Homelessness	0	0	0
Z59.1	10	Inadequate housing	0	0	0
Z59.2	10	Discord with neighbors, lodgers and landlord	0	0	0
Z59.4	10	Lack of adequate food and safe drinking water	0	0	0
Z59.8	10	Other problems related to housing and economic circumstances	0	0	0
Z59.9	10	Problem related to housing and economic circumstances, unspecified	0	0	0
Z60.3	10	Acculturation difficulty	0	0	0
Z60.8	10	Other problems related to social environment	0	0	0
Z60.9	10	Problem related to social environment, unspecified	0	0	0
Z62.21	10	Child in welfare custody	0	0	0
Z62.810	10	Personal history of physical and sexual abuse in childhood	0	0	0
Z62.812	10	Personal history of neglect in childhood	0	0	0
Z62.819	10	Personal history of unspecified abuse in childhood	0	0	0
Z62.820	10	Parent-biological child conflict	0	0	0
Z62.898	10	Other specified problems related to upbringing	0	0	0
Z63.32	10	Other absence of family member	0	0	0
Z63.4	10	Disappearance and death of family member	0	0	0
Z63.5	10	Disruption of family by separation and divorce	0	0	0
Z63.71	10	Stress on family due to return of family member from military deployment	0	0	0
Z63.79	10	Other stressful life events affecting family and household	0	0	0
Z63.8	10	Other specified problems related to primary support group	0	0	0
Z63.9	10	Problem related to primary support group, unspecified	0	0	0
Z65.3	10	Problems related to other legal circumstances	0	0	0
Z65.4	10	Victim of crime and terrorism	0	0	0
Z65.5	10	Exposure to disaster, war and other hostilities	0	0	0
Z65.8	10	Other specified problems related to psychosocial circumstances	0	0	0
Z65.9	10	Problem related to unspecified psychosocial circumstances	0	0	0
Z68.36	10	Body mass index (BMI) 36.0-36.9, adult	0	0	0
Z68.51	10	Body mass index (BMI) pediatric, less than 5th percentile for age	0	0	0
Z68.53	10	Body mass index (BMI) pediatric, 85th percentile to less than 95th percentile for age	0	0	0
Z68.54	10	Body mass index (BMI) pediatric, greater than or equal to 95th percentile for age	0	0	0
Z70.8	10	Other sex counseling	0	0	0
Z70.9	10	Sex counseling, unspecified	0	0	0
Z71.1	10	Person with feared health complaint in whom no diagnosis is made	0	0	0
Z71.3	10	Dietary counseling and surveillance	0	0	0
Z71.89	10	Other specified counseling	0	0	0
Z71.9	10	Counseling, unspecified	0	0	0
Z72.3	10	Lack of physical exercise	0	0	0
Z72.51	10	High risk heterosexual behavior	0	0	0
Z72.820	10	Sleep deprivation	0	0	0
Z72.821	10	Inadequate sleep hygiene	0	0	0
Z72.89	10	Other problems related to lifestyle	0	0	0
Z76.0	10	Encounter for issue of repeat prescription	0	0	0
Z76.2	10	Encounter for health supervision and care of other healthy infant and child	0	0	0
Z76.89	10	Persons encountering health services in other specified circumstances	0	0	0
Z77.011	10	Contact with and (suspected) exposure to lead	0	0	0
Z77.090	10	Contact with and (suspected) exposure to asbestos	0	0	0
Z77.120	10	Contact with and (suspected) exposure to mold (toxic)	0	0	0
Z77.22	10	Contact with and (suspected) exposure to environmental tobacco smoke (acute) (chronic)	0	0	0
Z77.29	10	Contact with and (suspected ) exposure to other hazardous substances	0	0	0
Z78.9	10	Other specified health status	0	0	0
Z79.2	10	Long term (current) use of antibiotics	0	0	0
Z79.4	10	Long term (current) use of insulin	0	0	0
Z79.51	10	Long term (current) use of inhaled steroids	0	1	1
Z79.52	10	Long term (current) use of systemic steroids	0	1	1
Z79.84	10	Long term (current) use of oral hypoglycemic drugs	0	0	0
Z79.899	10	Other long term (current) drug therapy	0	0	0
Z81.2	10	Family history of tobacco abuse and dependence	0	0	0
Z81.4	10	Family history of other substance abuse and dependence	0	0	0
Z81.8	10	Family history of other mental and behavioral disorders	0	0	0
Z82.0	10	Family history of epilepsy and other diseases of the nervous system	0	0	0
Z82.49	10	Family history of ischemic heart disease and other diseases of the circulatory system	0	0	0
Z82.5	10	Family history of asthma and other chronic lower respiratory diseases	0	0	0
Z82.79	10	Family history of other congenital malformations, deformations and chromosomal abnormalities	0	0	0
Z83.1	10	Family history of other infectious and parasitic diseases	0	0	0
Z83.2	10	Family history of diseases of the blood and blood-forming organs and certain disorders involving the immune mechanism	0	0	0
Z83.3	10	Family history of diabetes mellitus	0	0	0
Z83.49	10	Family history of other endocrine, nutritional and metabolic diseases	0	0	0
Z84.0	10	Family history of diseases of the skin and subcutaneous tissue	0	0	0
Z84.89	10	Family history of other specified conditions	0	0	0
Z85.858	10	Personal history of malignant neoplasm of other endocrine glands	0	0	0
Z85.89	10	Personal history of malignant neoplasm of other organs and systems	0	0	0
Z86.11	10	Personal history of tuberculosis	0	0	0
Z86.19	10	Personal history of other infectious and parasitic diseases	0	0	0
Z86.2	10	Personal history of diseases of the blood and blood-forming organs and certain disorders involving the immune mechanism	0	0	0
Z86.59	10	Personal history of other mental and behavioral disorders	0	0	0
Z86.69	10	Personal history of other diseases of the nervous system and sense organs	0	0	0
Z86.79	10	Personal history of other diseases of the circulatory system	0	0	0
Z87.01	10	Personal history of pneumonia (recurrent)	0	0	0
Z87.09	10	Personal history of other diseases of the respiratory system	0	0	0
Z87.11	10	Personal history of peptic ulcer disease	0	0	0
Z87.19	10	Personal history of other diseases of the digestive system	0	0	0
Z87.2	10	Personal history of diseases of the skin and subcutaneous tissue	0	0	0
Z87.39	10	Personal history of other diseases of the musculoskeletal system and connective tissue	0	0	0
Z87.42	10	Personal history of other diseases of the female genital tract	0	0	0
Z87.440	10	Personal history of urinary (tract) infections	0	0	0
Z87.448	10	Personal history of other diseases of urinary system	0	0	0
Z87.74	10	Personal history of (corrected) congenital malformations of heart and circulatory system	0	0	0
Z87.76	10	Personal history of (corrected) congenital malformations of integument, limbs and musculoskeletal system	0	0	0
Z87.81	10	Personal history of (healed) traumatic fracture	0	0	0
Z87.828	10	Personal history of other (healed) physical injury and trauma	0	0	0
Z87.892	10	Personal history of anaphylaxis	0	1	1
Z87.898	10	Personal history of other specified conditions	0	0	0
Z88.0	10	Allergy status to penicillin	0	0	0
Z88.1	10	Allergy status to other antibiotic agents status	0	0	0
Z88.3	10	Allergy status to other anti-infective agents status	0	0	0
Z88.8	10	Allergy status to other drugs, medicaments and biological substances status	0	0	0
Z88.9	10	Allergy status to unspecified drugs, medicaments and biological substances status	0	0	0
Z90.49	10	Acquired absence of other specified parts of digestive tract	0	0	0
Z90.721	10	Acquired absence of ovaries, unilateral	0	0	0
Z90.89	10	Acquired absence of other organs	0	0	0
Z91.010	10	Allergy to peanuts	0	0	0
Z91.012	10	Allergy to eggs	0	0	0
Z91.013	10	Allergy to seafood	0	0	0
Z91.018	10	Allergy to other foods	0	0	0
Z91.09	10	Other allergy status, other than to drugs and biological substances	0	1	1
Z91.11	10	Patient's noncompliance with dietary regimen	0	0	0
Z91.128	10	Patient's intentional underdosing of medication regimen for other reason	0	0	0
Z91.14	10	Patient's other noncompliance with medication regimen	0	0	0
Z91.49	10	Other personal history of psychological trauma, not elsewhere classified	0	0	0
Z91.5	10	Personal history of self-harm	0	0	0
Z91.89	10	Other specified personal risk factors, not elsewhere classified	0	0	0
Z92.241	10	Personal history of systemic steroid therapy	0	0	0
Z92.89	10	Personal history of other medical treatment	0	0	0
Z93.1	10	Gastrostomy status	0	0	0
Z96.22	10	Myringotomy tube(s) status	0	0	0
Z96.29	10	Presence of other otological and audiological implants	0	0	0
Z96.7	10	Presence of other bone and tendon implants	0	0	0
Z97.3	10	Presence of spectacles and contact lenses	0	0	0
Z97.5	10	Presence of (intrauterine) contraceptive device	0	0	0
Z98.811	10	Dental restoration status	0	0	0
Z98.890	10	Other specified postprocedural states	0	0	0
Z99.3	10	Dependence on wheelchair	0	0	0
110.5	9	Dermatophytosis of the body	0	0	0
228.01	9	Hemangioma of skin and subcutaneous tissue	0	0	0
250	9	Diabetes mellitus without mention of complication, type II or unspecified type, not stated as uncontrolled	0	0	0
278	9	Obesity, unspecified	0	0	0
311	9	Depressive disorder, not elsewhere classified	0	0	0
315.32	9	Mixed receptive-expressive language disorder	0	0	0
346	9	Migraine with aura, without mention of intractable migraine without mention of status migrainosus	0	0	0
362.24	9	Retinopathy of prematurity, stage 2	0	0	0
367.21	9	Regular astigmatism	0	0	0
372.14	9	Other chronic allergic conjunctivitis	0	0	0
373.13	9	Abscess of eyelid	0	0	0
375.56	9	Stenosis of nasolacrimal duct, acquired	0	0	0
381	9	Unspecified acute nonsuppurative otitis media	0	0	0
382.9	9	Unspecified otitis media	1	0	1
424.3	9	Pulmonary valve disorders	0	0	0
465.9	9	Acute upper respiratory infections of unspecified site	0	1	1
477.8	9	Allergic rhinitis due to other allergen	0	1	1
477.9	9	Allergic rhinitis, cause unspecified	0	1	1
493.9	9	Asthma, unspecified, unspecified status	0	1	1
493.92	9	Asthma, unspecified, with (acute) exacerbation	0	1	1
518.89	9	Other diseases of lung, not elsewhere classified	0	0	0
521	9	Unspecified dental caries	0	0	0
528.2	9	Oral aphthae	0	0	0
550.9	9	Inguinal hernia without mention of obstruction or gangrene, unilateral or unspecified, (not specified as recurrent)	0	0	0
558.9	9	Other and unspecified noninfectious gastroenteritis and colitis	0	0	0
564	9	Unspecified constipation	0	0	0
565	9	Anal fissure	0	0	0
591	9	Hydronephrosis	0	0	0
682	9	Cellulitis and abscess of face	1	0	1
691	9	Diaper or napkin rash	0	0	0
691.8	9	Other atopic dermatitis and related conditions	0	1	1
692	9	Contact dermatitis and other eczema due to detergents	0	0	0
692.9	9	Contact dermatitis and other eczema, due to unspecified cause	0	0	0
698.2	9	Prurigo	0	0	0
701.1	9	Acquired keratoderma	0	0	0
704	9	Unspecified alopecia	0	0	0
709.8	9	Other specified disorder of skin	0	0	0
719.46	9	Pain in joint, lower leg	0	0	0
724.6	9	Disorders of sacrum	0	0	0
729.5	9	Pain in soft tissues of limb	0	0	0
733.9	9	Disorder of bone and cartilage, unspecified	0	0	0
743.65	9	Specified congenital anomaly of lacrimal passages	0	0	0
755.01	9	Polydactyly of fingers	0	0	0
760.2	9	Fetus or newborn affected by maternal infections	0	0	0
760.72	9	Noxious influences affecting fetus or newborn via placenta or breast milk, narcotics	0	0	0
763.4	9	Fetus or newborn affected by cesarean delivery	0	0	0
763.89	9	Other specified complications of labor and delivery affecting fetus or newborn	0	0	0
765.23	9	25-26 completed weeks of gestation	0	0	0
765.24	9	27-28 completed weeks of gestation	0	0	0
765.27	9	33-34 completed weeks of gestation	0	0	0
765.29	9	37 or more completed weeks of gestation	0	0	0
775	9	Syndrome of "infant of diabetic mother"	0	0	0
778.4	9	Other disturbance of temperature regulation of newborn	1	0	1
778.8	9	Other specified condition involving the integument of fetus and newborn	0	0	0
779.3099999999999	9	Feeding problems in newborn	0	0	0
780.3099999999999	9	Febrile convulsions (simple), unspecified	1	0	1
780.6	9	Fever, unspecified	1	0	1
781.2	9	Abnormality of gait	0	0	0
782.1	9	Rash and other nonspecific skin eruption	0	0	0
783.4	9	Lack of normal physiological development, unspecified	0	0	0
783.42	9	Delayed milestones	0	0	0
784	9	Headache	0	0	0
786.2	9	Cough	0	0	0
787.03	9	Vomiting alone	0	0	0
788.36	9	Nocturnal enuresis	0	0	0
789	9	Abdominal pain, unspecified site	0	0	0
789.03	9	Abdominal pain, right lower quadrant	0	0	0
789.05	9	Abdominal pain, periumbilic	0	0	0
79.2	9	Coxsackievirus infection in conditions classified elsewhere and of unspecified site	0	0	0
79.98999999999999	9	Unspecified viral infection, in conditions classified elsewhere and of unspecified site	0	0	0
794.15	9	Nonspecific abnormal auditory function studies	0	0	0
795.51	9	Nonspecific reaction to tuberculin skin test without active tuberculosis	0	0	0
796.2	9	Elevated blood pressure reading without diagnosis of hypertension	0	0	0
8.800000000000001	9	Intestinal infection due to other organism, NEC	0	0	0
919.4	9	Other, multiple, and unspecified sites, insect bite, nonvenomous, without mention of infection	0	0	0
924.11	9	Contusion of knee	0	0	0
V06.8	9	Need for prophylactic vaccination and inoculation against other combinations of diseases	0	0	0
V17.0	9	Family history of psychiatric condition	0	0	0
V20.2	9	Routine infant or child health check	0	0	0
V30.00	9	Single liveborn, born in hospital, delivered without mention of cesarean delivery	0	0	0
V30.01	9	Single liveborn, born in hospital, delivered by cesarean delivery	0	0	0
V40.0	9	Problems with learning	0	0	0
V49.89	9	Other specified conditions influencing health status	0	0	0
V61.8	9	Other specified family circumstance	0	0	0
V62.89	9	Other psychological or physical stress, not elsewhere classified	0	0	0
V62.9	9	Unspecified psychosocial circumstance	0	0	0
V64.09	9	Vaccination not carried out for other reason	0	0	0
V64.3	9	Procedure not carried out for other reasons	0	0	0
V65.40	9	Counseling NOS	0	0	0
V65.5	9	Person with feared complaint in whom no diagnosis was made	0	0	0
V67.9	9	Unspecified follow-up examination	0	0	0
V70.0	9	Routine general medical examination at health care facility	0	0	0
V70.3	9	Other general medical examination for administrative purposes	0	0	0
V71.4	9	Observation following other accident	0	0	0
V72.2	9	Dental examination	0	0	0
V74.1	9	Screening examination for pulmonary tuberculosis	0	0	0
10021	NULL	Fine needle aspiration biopsy, without imaging guidance; first lesion	0	0	0
10060	NULL	Incision and drainage of abscess (eg, carbuncle, suppurative hidradenitis, cutaneous or subcutaneous abscess, cyst, furuncle, or paronychia); simple or single	0	0	0
10160	NULL	Puncture aspiration of abscess, hematoma, bulla, or cyst	0	0	0
11730	NULL	Avulsion of nail plate, partial or complete, simple; single	0	0	0
11750	NULL	Excision of nail and nail matrix, partial or complete (eg, ingrown or deformed nail), for permanent removal	0	0	0
11765	NULL	Wedge excision of skin of nail fold (eg, for ingrown toenail)	0	0	0
12011	NULL	Simple repair of superficial wounds of face, ears, eyelids, nose, lips and/or mucous membranes; 2.5 cm or less	0	0	0
12041	NULL	Repair, intermediate, wounds of neck, hands, feet and/or external genitalia; 2.5 cm or less	0	0	0
19325	NULL	Mammaplasty, augmentation; with prosthetic implant	0	0	0
20680	NULL	Removal of implant; deep (eg, buried wire, pin, screw, metal band, nail, rod or plate)	0	0	0
25605	NULL	Closed treatment of distal radial fracture (eg, Colles or Smith type) or epiphyseal separation, includes closed treatment of fracture of ulnar styloid, when performed; with manipulation	0	0	0
25607	NULL	Open treatment of distal radial extra-articular fracture or epiphyseal separation, with internal fixation	0	0	0
26010	NULL	Drainage of finger abscess; simple	0	0	0
26605	NULL	Closed treatment of metacarpal fracture, single; with manipulation, each bone	0	0	0
26725	NULL	Closed treatment of phalangeal shaft fracture, proximal or middle phalanx, finger or thumb; with manipulation, with or without skin or skeletal traction, each	0	0	0
28810	NULL	Amputation, metatarsal, with toe, single	0	0	0
29125	NULL	Application of short arm splint (forearm to hand); static	0	0	0
29515	NULL	Application of short leg splint (calf to foot)	0	0	0
40812	NULL	Excision of lesion of mucosa and submucosa, vestibule of mouth; with simple repair	0	0	0
42450	NULL	Excision of sublingual gland	0	0	0
42700	NULL	Incision and drainage abscess; peritonsillar	0	0	0
42820	NULL	Tonsillectomy and adenoidectomy; younger than age 12	0	0	0
49424	NULL	Contrast injection for assessment of abscess or cyst via previously placed drainage catheter or tube (separate procedure)	0	0	0
49500	NULL	Repair initial inguinal hernia, age 6 months to younger than 5 years, with or without hydrocelectomy; reducible	0	0	0
54520	NULL	Orchiectomy, simple (including subcapsular), with or without testicular prosthesis, scrotal or inguinal approach	0	0	0
54640	NULL	Orchiopexy, inguinal approach, with or without hernia repair	0	0	0
58661	NULL	Laparoscopy, surgical; with removal of adnexal structures (partial or total oophorectomy and/or salpingectomy)	0	0	0
69210	NULL	Removal impacted cerumen requiring instrumentation, unilateral	0	0	0
69433	NULL	Tympanostomy (requiring insertion of ventilating tube), local or topical anesthesia	0	0	0
72196	NULL	Magnetic resonance (eg, proton) imaging, pelvis; with contrast material(s)	0	0	0
99156	NULL	Moderate sedation services provided by a physician or other qualified health care professional other than the physician or other qualified health care professional performing the diagnostic or therapeutic service that the sedation supports; initial 15 minutes of intraservice time, patient age 5 years or older	0	0	0
