# Supplementary material for: Associations between Social Adversity and Biomarkers of Inflammation, Stress, and Aging in Children
Source: Pediatr Res. 2024 Jan 17;95(6):1553–63. doi: 10.1038/s41390-023-02992-6 (PMC11126389; doi:10.1038/s41390-023-02992-6)
Supplement: Supplementary file 2 — Supplementary Table 2 [file 41390_2023_2992_MOESM2_ESM.xlsx]

## Sheet: Supp Table 2
	SUPPLEMENTAL TABLE 2. Relationships between Social Adversity and Child Biomarkers, Adjusting for Race and Ethnicity																						SUPPLEMENTAL TABLE 2 (continued)																									SUPPLEMENTAL TABLE 2 (continued)
			IL-1β					IL-6					IL-8					TNF-alpha					Cortisol					Cortisone					Progesterone					DHEA					AEA					1-Ag
	Social Variable		N=484					N=479					N=484					N=480					N=406					N=409					N=245					N=320					N=400					N=403
	Education		RAM and 95% CI				P-Value	RAM and 95% CI				P-Value	RAM and 95% CI				P-Value	RAM and 95% CI				P-Value	RAM and 95% CI				P-Value	RAM and 95% CI				P-Value	RAM and 95% CI				P-Value	RAM and 95% CI				P-Value	RAM and 95% CI				P-Value	RAM and 95% CI
		< High School	3.67946	3.47263		3.88628	0.040*	1.34819	1.14353		1.55285	0.005*	6.18469	6.00258		6.36681	0.1038	0.264668	0.111722		0.417613	0.351	3.69577	3.33838		4.05316	0.6976	3.35095	3.202		3.49989	0.234	0.666763	0.602234		0.731292	0.3245	2.06161	1.79813		2.32509	0.2319	-0.08977	-0.17075		-0.008791	0.004*	4.08041	3.96507
		Some HS	3.47129	3.26212		3.68047		1.08193	0.876343		1.28751		6.07201	5.88782		6.25619		0.316174	0.160752		0.471596		3.90065	3.55195		4.24935		3.5033	3.35752		3.64908		0.683457	0.626561		0.740353		1.85282	1.61301		2.09263		0.099515	0.020333		0.178696		4.20087	4.08757
		High School	3.32447	3.13278		3.51616		0.91408	0.72585		1.10231		5.97135	5.80256		6.14014		0.255417	0.112591		0.398243		3.70198	3.3724		4.03156		3.30255	3.16736		3.43773		0.629206	0.568598		0.689814		2.00991	1.77711		2.2427		-0.06441	-0.139142		0.010322		4.11779	4.01142
		> High School	3.27798	3.05884		3.49712		0.845018	0.630625		1.05941		5.85682	5.66386		6.04978		0.115339	-0.047614		0.278291		3.60285	3.22706		3.97863		3.35583	3.20096		3.51071		0.710482	0.64549		0.775475		1.70582	1.43464		1.977		-0.05314	-0.140024		0.033744		4.08046	3.95971
	Income		RAM and 95% CI				P-Value	RAM and 95% CI				P-Value	RAM and 95% CI				P-Value	RAM and 95% CI				P-Value	RAM and 95% CI				P-Value	RAM and 95% CI				P-Value	RAM and 95% CI				P-Value	RAM and 95% CI				P-Value	RAM and 95% CI				P-Value	RAM and 95% CI
		$0-$5K	3.48112	3.26093		3.70131	0.3396	1.11816	0.900392		1.33592	0.5509	6.09651	5.90294		6.29008	0.429	0.255927	0.092394		0.41946	0.1993	3.67415	3.27494		4.07336	0.9616	3.32509	3.16134		3.48884	0.3516	0.662167	0.594139		0.730195	0.9822	2.11611	1.83256		2.39966	0.3184	0.05747	-0.033377		0.148316	0.1377	4.12652	3.99799
		$5,001-$15K	3.48342	3.28452		3.68233		0.965131	0.768518		1.16174		6.03611	5.86125		6.21096		0.25671	0.110602		0.402818		3.68118	3.341		4.02137		3.34197	3.20174		3.4822		0.678238	0.62199		0.734486		1.96865	1.72665		2.21064		-0.015976	-0.093691		0.061738		4.15542	4.04676
		$15,001-$25K	3.53088	3.31847		3.74329		1.13809	0.928086		1.3481		6.08255	5.89581		6.26928		0.351136	0.19445		0.507822		3.79267	3.44465		4.14069		3.32783	3.18174		3.47391		0.667185	0.601804		0.732565		1.81581	1.56668		2.06493		-0.043896	-0.124749		0.036956		4.10128	3.98795
		$25,001 or more	3.29199	3.1018		3.48217		0.994949	0.806217		1.18368		5.90921	5.74202		6.0764		0.12407	-0.016172		0.264311		3.74607	3.4281		4.06405		3.47657	3.34483		3.60832		0.676193	0.617654		0.734731		1.81005	1.58097		2.03913		-0.078707	-0.151699		-0.005716		4.1001	3.99656
	Social Needs		RAM and 95% CI				P-Value	RAM and 95% CI				P-Value	RAM and 95% CI				P-Value	RAM and 95% CI				P-Value	RAM and 95% CI				P-Value	RAM and 95% CI				P-Value	RAM and 95% CI				P-Value	RAM and 95% CI				P-Value	RAM and 95% CI				P-Value	RAM and 95% CI
		0-1	3.54336	3.31488		3.77183	0.033*	0.998332	0.771035		1.22563	0.4928	6.02355	5.82157		6.22553	0.418	0.213746	0.043991		0.383502	0.2725	3.75603	3.36211		4.14996	0.5161	3.41331	3.25101		3.57561	0.2081	0.692071	0.624499		0.759643	0.3977	1.83792	1.54927		2.12656	0.6819	-0.035823	-0.124988		0.053343	0.2215	4.08531	3.95997
		2-3	3.23264	3.04601		3.41927		1.07356	0.887496		1.25963		5.9388	5.77381		6.10379		0.183061	0.044057		0.322064		3.75691	3.44357		4.07025		3.44399	3.31206		3.57592		0.675171	0.617456		0.732886		1.95548	1.73049		2.18048		-0.018769	-0.091534		0.053996		4.20085	4.09903
		4-6	3.42844	3.23906		3.61782		0.95737	0.768361		1.14638		6.01115	5.84373		6.17857		0.210327	0.0703		0.350355		3.85931	3.53172		4.18689		3.38774	3.25329		3.5222		0.632861	0.575905		0.689818		1.99376	1.76467		2.22286		-0.080848	-0.155823		-0.005873		4.04771	3.94337
		7 or more	3.63939	3.42084		3.85794		1.17223	0.955889		1.38856		6.15512	5.96191		6.34833		0.382963	0.220594		0.545332		3.49087	3.12253		3.85921		3.23619	3.08459		3.3878		0.701743	0.636747		0.76674		1.80684	1.53963		2.07405		0.039357	-0.0462		0.124913		4.13721	4.0171
	Cumulative Social Disadvantage		RAM and 95% CI				P-Value	RAM and 95% CI				P-Value	RAM and 95% CI				P-Value	RAM and 95% CI				P-Value	RAM and 95% CI				P-Value	RAM and 95% CI				P-Value	RAM and 95% CI				P-Value	RAM and 95% CI				P-Value	RAM and 95% CI				P-Value	RAM and 95% CI
		0	3.34282	3.19595		3.48968	0.001*	0.954815	0.809678		1.09995	0.001*	5.96323	5.83394		6.09252	0.003*	0.239185	0.130341		0.348028	0.013*	3.75327	3.5072		3.99933	0.1231	3.41375	3.31122		3.51628	0.0972	0.679699	0.636346		0.723051	0.1418	1.85145	1.67497		2.02792	0.6278	-0.044399	-0.101555		0.012758	0.4541	4.11682	4.03719
		1	3.38049	3.21596		3.54503		0.987222	0.824519		1.14993		5.95263	5.80778		6.09748		0.142872	0.020095		0.265649		3.85305	3.5663		4.13979		3.39699	3.27878		3.51519		0.638484	0.58788		0.689088		1.97438	1.7698		2.17895		-0.026947	-0.092996		0.039102		4.12656	4.03325
		2-3	3.90042	3.63589		4.16495		1.50026	1.23839		1.76213		6.40004	6.16716		6.63291		0.489144	0.29355		0.684738		3.29545	2.83249		3.75842		3.17902	2.98605		3.37199		0.730665	0.649815		0.811515		1.97644	1.6241		2.32878		0.033442	-0.073832		0.140717		4.11616	3.96503
	RAM=Regression-adjusted mean
	DHEA=Dehydroepiandrosterone
	AEA=N-arachidonoylethanolamine
	1-Ag=1-Arachidonoylglycerol
	SEA=stearoylethanolamine
	OEA=oleoylethanolamide
	PEA=palmitoylethanolamide
	PedBE=Pediatric-Buccal-Epigenetic Clock
	* Significant
	** Significant with Bonferroni correction
